# Supplementary material for: Comparative analysis of retroviral Gag-host cell interactions: focus on the nuclear interactome
Source: Retrovirology. 2024 Jun 19;21:13. doi: 10.1186/s12977-024-00645-y (PMC11186191; doi:10.1186/s12977-024-00645-y)
Supplement: Supplementary file 1 — Supplementary Material 1. RSV Gag Dataset 1.xlsx. [file 12977_2024_645_MOESM1_ESM.xlsx]

## Sheet: RSV Gag Summary
N	Unused	Total	%Cov	%Cov(50)	%Cov(95)	Accession	Gene Name	Name	Species	Peptides(95%)
485	2.87	3.06	3.275	3.275	3.275	gi|61098340	ARID4A	AT-rich interactive domain-containing protein 4A [Gallus gallus]	Gallus gallus	2
686	1.92	2	12.9	12.9	12.9	gi|363738743	ARL8B	PREDICTED: ADP-ribosylation factor-like 8B [Gallus gallus]	Gallus gallus	1
493	2.74	2.83	10.22	10.22	6.906	gi|513190759	ASCC1	PREDICTED: activating signal cointegrator 1 complex subunit 1 isoform X7 [Gallus gallus]	Gallus gallus	2
497	2.7	2.89	5.026	3.175	3.175	gi|363740097	ASCC2	PREDICTED: LOW QUALITY PROTEIN: activating signal cointegrator 1 complex subunit 2 isoform X1 [Gallus gallus]	Gallus gallus	2
289	5.98	6.2	8.227	8.227	5.877	gi|45382945	ATP1A1	sodium/potassium-transporting ATPase subunit alpha-1 precursor [Gallus gallus]	Gallus gallus	4
685	1.92	2	6.211	6.211	6.211	gi|513214501	ATP5H	PREDICTED: ATP synthase subunit d, mitochondrial isoform X3 [Gallus gallus]	Gallus gallus	1
699	1.73	1.86	3.478	1.884	1.884	gi|50754085	ATXN1L	PREDICTED: ataxin 1-like [Gallus gallus]	Gallus gallus	1
646	2	2	1.966	1.966	1.966	gi|513160374	BCAT1	PREDICTED: branched-chain-amino-acid aminotransferase, cytosolic isoform X3 [Gallus gallus]	Gallus gallus	1
603	2	6	14.66	14.66	14.66	gi|513210104	BCL7A	PREDICTED: B-cell CLL/lymphoma 7 protein family member A isoform X3 [Gallus gallus]	Gallus gallus	3
287	6	6	24.14	24.14	24.14	gi|513235003	BCL7B	PREDICTED: B-cell CLL/lymphoma 7 protein family member B isoform X4 [Gallus gallus]	Gallus gallus	3
391	4.02	4.02	8.219	6.027	6.027	gi|513213624	C18H17orf75	PREDICTED: protein Njmu-R1 isoform X5 [Gallus gallus]	Gallus gallus	2
687	1.92	2	6.944	6.944	6.944	gi|347921776	C1D	nuclear nucleic acid-binding protein C1D [Gallus gallus]	Gallus gallus	1
724	1.5	1.7	4.175	4.175	2.296	gi|86129508	CAMK2D	calcium/calmodulin-dependent protein kinase type II delta chain [Gallus gallus]	Gallus gallus	1
747	1.32	1.46	4.825	2.163	2.163	gi|347800637	CANX	calnexin precursor [Gallus gallus]	Gallus gallus	1
568	2.07	2.08	13	5.776	5.776	gi|45382141	CAPZB	capping protein (actin filament) muscle Z-line, beta isoform 1 [Gallus gallus]	Gallus gallus	1
620	2	2	4.089	4.089	4.089	gi|71894933	CCNK	cyclin-K [Gallus gallus]	Gallus gallus	1
453	3.4	3.48	16.88	16.88	16.88	gi|45382749	cdermo-1	twist-related protein 2 [Gallus gallus]	Gallus gallus	2
566	2.07	2.08	3.549	0.6227	0.6227	gi|513175625	CEP170	PREDICTED: centrosomal protein of 170 kDa isoform X10 [Gallus gallus]	Gallus gallus	1
683	1.92	2	1.866	1.866	1.866	gi|61098029	CLPTM1L	cleft lip and palate transmembrane protein 1-like protein [Gallus gallus]	Gallus gallus	1
655	2	2	2.537	2.537	2.537	gi|363729013	CNOT11	PREDICTED: LOW QUALITY PROTEIN: CCR4-NOT transcription complex subunit 11 [Gallus gallus]	Gallus gallus	1
521	2.41	2.46	14.39	7.368	3.86	gi|57530065	CNOT7	CCR4-NOT transcription complex subunit 7 [Gallus gallus]	Gallus gallus	1
382	4.1	4.18	18.46	9.538	9.538	gi|71894949	CREPT	regulation of nuclear pre-mRNA domain-containing protein 1B [Gallus gallus]	Gallus gallus	2
734	1.41	1.59	7.011	7.011	2.952	gi|45384146	CRTAP	cartilage-associated protein precursor [Gallus gallus]	Gallus gallus	1
479	3.02	3.15	2.139	2.139	2.139	gi|513218001	CSE1L	PREDICTED: exportin-2 isoform X4 [Gallus gallus]	Gallus gallus	2
365	4.38	4.53	3.272	2.474	1.596	gi|363728921	CYFIP1	PREDICTED: cytoplasmic FMR1-interacting protein 1 isoform X1 [Gallus gallus]	Gallus gallus	3
669	2	2	4.386	4.386	4.386	gi|118405186	DCAF7	DDB1- and CUL4-associated factor 7 [Gallus gallus]	Gallus gallus	1
659	2	2	4.231	4.231	4.231	gi|313747537	DNAJC9	dnaJ homolog subfamily C member 9 [Gallus gallus]	Gallus gallus	1
525	2.35	2.39	14.16	10.3	7.296	gi|513185558	EIF4E	PREDICTED: eukaryotic translation initiation factor 4E [Gallus gallus]	Gallus gallus	1
640	2	2	5.106	5.106	5.106	gi|513192550	EXOSC1	PREDICTED: exosome complex component CSL4 [Gallus gallus]	Gallus gallus	1
739	1.37	1.59	18.3	18.3	5.106	gi|363742830	FDPS	PREDICTED: farnesyl pyrophosphate synthase, partial [Gallus gallus]	Gallus gallus	1
204	8.25	8.38	6.439	4.031	2.688	gi|513191098	GBF1	PREDICTED: golgi-specific brefeldin A-resistance guanine nucleotide exchange factor 1 isoform X5 [Gallus gallus]	Gallus gallus	4
735	1.41	1.55	6.985	1.287	1.287	gi|513215049	HIP1	PREDICTED: huntingtin-interacting protein 1 isoform X8 [Gallus gallus]	Gallus gallus	1
431	3.69	3.82	6.306	6.306	4.354	gi|513192079	HSPA12A	PREDICTED: heat shock 70 kDa protein 12A isoform X3 [Gallus gallus]	Gallus gallus	2
714	1.57	3.09	13.06	6.982	4.505	gi|513193820	IDH1	PREDICTED: isocitrate dehydrogenase [NADP] cytoplasmic isoform X5 [Gallus gallus]	NADP	2
624	2	2	2.226	2.226	2.226	gi|57530702	IGF2BP3	insulin-like growth factor 2 mRNA-binding protein 3 [Gallus gallus]	Gallus gallus	1
702	1.68	1.8	3.989	3.989	3.989	gi|513183076	ING2	PREDICTED: inhibitor of growth protein 2, partial [Gallus gallus]	Gallus gallus	1
631	2	2	1.338	1.338	1.338	gi|513223229	INTS3	PREDICTED: integrator complex subunit 3, partial [Gallus gallus]	Gallus gallus	1
598	2.01	2.01	1.639	0.8197	0.8197	gi|513164682	IPO5	PREDICTED: importin-5 isoform X7 [Gallus gallus]	Gallus gallus	1
560	2.09	2.24	6.688	6.688	3.503	gi|513210374	KCTD10	PREDICTED: BTB/POZ domain-containing adapter for CUL3-mediated RhoA degradation protein 3 isoform X3 [Gallus gallus]	Gallus gallus	1
558	2.1	2.11	1.877	1.877	0.9386	gi|513159629	KIAA1033	PREDICTED: WASH complex subunit 7-like isoform X3 [Gallus gallus]	Gallus gallus	1
38	23.9	23.95	32.4	22.26	15.22	gi|50732309	KIF5B	PREDICTED: kinesin-1 heavy chain isoform X2 [Gallus gallus]	Gallus gallus	11
224	7.68	7.74	16.97	14.6	12.59	gi|513174135	KLC4	PREDICTED: kinesin light chain 4 isoform X8 [Gallus gallus]	Gallus gallus	5
531	2.3	2.33	11.43	6.813	3.077	gi|118086105	LANCL2	PREDICTED: lanC-like protein 2 [Gallus gallus]	Gallus gallus	1
200	8.43	8.56	6.092	4.615	3.385	gi|513165016	LMO7	PREDICTED: LIM domain only protein 7 isoform X21 [Gallus gallus]	Gallus gallus	4
629	2	2	4.151	4.151	4.151	gi|513236460	LOC101750374	PREDICTED: eukaryotic translation initiation factor 3 subunit K-like, partial [Gallus gallus]	Gallus gallus	1
369	4.33	4.37	17.43	11.93	11.01	gi|50729210	LOC427882	PREDICTED: histone H1 [Gallus gallus]	Gallus gallus	2
673	2	2	15.19	15.19	15.19	gi|118089606	LOC771947	PREDICTED: cytochrome c oxidase subunit 7B, mitochondrial-like [Gallus gallus]	Gallus gallus	1
230	7.48	7.68	18.28	12.9	9.892	gi|513236692	LRRC4C	PREDICTED: leucine-rich repeat-containing protein 4B-like, partial [Gallus gallus]	Gallus gallus	4
542	2.2	2.23	16.2	8.796	2.546	gi|71895837	LUC7L3	luc7-like protein 3 [Gallus gallus]	Gallus gallus	1
447	3.47	3.68	4.96	4.96	4.96	gi|513192823	MAP2	PREDICTED: microtubule-associated protein 2 isoform X37 [Gallus gallus]	Gallus gallus	2
666	2	2	4.292	4.292	4.292	gi|119331134	MBD3	methyl-CpG-binding domain protein 3 [Gallus gallus]	Gallus gallus	1
451	3.41	3.51	14.29	14.29	14.29	gi|113951655	MED22	mediator of RNA polymerase II transcription subunit 22 [Gallus gallus]	Gallus gallus	2
694	1.85	1.96	1.42	1.42	1.42	gi|71897119	MED24	mediator of RNA polymerase II transcription subunit 24 [Gallus gallus]	Gallus gallus	1
608	2	2	11.73	6.704	6.704	gi|476007862	MED30	mediator of RNA polymerase II transcription subunit 30 [Gallus gallus]	Gallus gallus	2
562	2.09	2.1	18.71	18.71	8.387	gi|207080637	MGST1	microsomal glutathione S-transferase 1 [Gallus gallus]	Gallus gallus	1
474	3.11	3.25	8.108	8.108	8.108	gi|57530155	MSMO1	methylsterol monooxygenase 1 [Gallus gallus]	Gallus gallus	2
377	4.16	4.33	7.238	5.679	4.343	gi|513176447	MTHFD1L	PREDICTED: monofunctional C1-tetrahydrofolate synthase, mitochondrial isoform X2 [Gallus gallus]	Gallus gallus	3
738	1.39	1.51	2.645	2.645	2.645	gi|513181491	MTMR1	PREDICTED: myotubularin-related protein 1 isoform X11 [Gallus gallus]	Gallus gallus	1
476	3.1	3.2	34.78	18.63	18.63	gi|513221146	MYCBP	PREDICTED: c-Myc-binding protein isoform X2 [Gallus gallus]	Gallus gallus	2
609	2	2	10.31	10.31	6.186	gi|45384044	MYL3	myosin light chain 1, cardiac muscle [Gallus gallus]	Gallus gallus	1
315	5.37	5.42	32.76	32.76	32.76	gi|148224812	NDUFA5	NADH dehydrogenase [ubiquinone] 1 alpha subcomplex subunit 5 [Gallus gallus]	1.09111e+06	3
684	1.92	2	2.646	2.646	2.646	gi|57529307	NDUFA9	NADH dehydrogenase [ubiquinone] 1 alpha subcomplex subunit 9, mitochondrial [Gallus gallus]	1.00628e+06	1
535	2.27	2.3	19.44	19.44	19.44	gi|513193484	NDUFB3	PREDICTED: NADH dehydrogenase [ubiquinone] 1 beta subcomplex subunit 3 isoform X3 [Gallus gallus]	4.94266e+06	2
478	3.05	3.26	10.92	10.92	10.92	gi|363731156	NDUFB9	PREDICTED: NADH dehydrogenase [ubiquinone] 1 beta subcomplex subunit 9 [Gallus gallus]	418444	2
594	2.02	2.02	14.75	6.557	6.557	gi|513237348	NDUFS2	PREDICTED: NADH dehydrogenase [ubiquinone] iron-sulfur protein 2, mitochondrial-like [Gallus gallus]	3.64357e+06	1
730	1.46	1.59	5.714	3.175	3.175	gi|513229111	NDUFS4	PREDICTED: LOW QUALITY PROTEIN: uncharacterized protein LOC374122 [Gallus gallus]	Gallus gallus	1
599	2.01	2.01	11	5.263	5.263	gi|118090950	NDUFS8	PREDICTED: NADH dehydrogenase [ubiquinone] iron-sulfur protein 8, mitochondrial [Gallus gallus]	1.23278e+06	1
636	2	2	2.423	2.423	2.423	gi|513204046	NOB1	PREDICTED: RNA-binding protein NOB1 isoform X3 [Gallus gallus]	Gallus gallus	1
251	6.73	6.78	22.66	17.6	14.79	gi|513218724	NPEPL1	PREDICTED: probable aminopeptidase NPEPL1 isoform X5 [Gallus gallus]	Gallus gallus	4
731	1.45	1.67	3.641	2.023	0.9709	gi|71895623	NRK	Nik related kinase [Gallus gallus]	Gallus gallus	1
463	3.24	3.44	8.436	6.678	6.678	gi|71895075	NT5C2	cytosolic purine 5'-nucleotidase [Gallus gallus]	Gallus gallus	3
221	7.8	7.87	11.96	5.662	4.84	gi|513180379	OGT	PREDICTED: UDP-N-acetylglucosamine--peptide N-acetylglucosaminyltransferase 110 kDa subunit isoform X3 [Gallus gallus]	Gallus gallus	4
713	1.59	1.7	1.116	1.116	1.116	gi|513193950	OSBPL6	PREDICTED: oxysterol-binding protein-related protein 6 isoform X11 [Gallus gallus]	Gallus gallus	1
662	2	2	2.612	2.612	2.612	gi|312032360	P4HA1	prolyl 4-hydroxylase subunit alpha-1 isoform 4 precursor [Gallus gallus]	Gallus gallus	1
530	2.32	2.36	10.5	10.5	2.387	gi|347800657	PDLIM7	PDZ and LIM domain protein 7 [Gallus gallus]	Gallus gallus	1
737	1.39	1.55	15.34	15.34	7.362	gi|513223981	PFDN2	PREDICTED: prefoldin subunit 2 isoform X6 [Gallus gallus]	Gallus gallus	1
639	2	2	1.633	1.633	1.633	gi|513199422	PLOD2	PREDICTED: procollagen-lysine,2-oxoglutarate 5-dioxygenase 2 isoform X2 [Gallus gallus]	Gallus gallus	1
555	2.11	2.12	2.296	1.407	0.7407	gi|493795201	PPP1R9B	protein phosphatase 1, regulatory (inhibitor) subunit 9B [Gallus gallus]	Gallus gallus	1
721	1.52	1.64	5.488	5.488	5.488	gi|71896623	PRKAG2	5'-AMP-activated protein kinase subunit gamma-2 isoform 3 [Gallus gallus]	Gallus gallus	1
604	2	2	6.466	3.017	3.017	gi|71896941	PRKCI	protein kinase C iota type [Gallus gallus]	Gallus gallus	1
695	1.81	2.06	7.658	4.994	1.443	gi|513195579	PRPF40A	PREDICTED: pre-mRNA-processing factor 40 homolog A isoform X3 [Gallus gallus]	Gallus gallus	1
85	16.48	16.62	11.01	5.439	3.726	gi|118100253	PRPF8	PREDICTED: pre-mRNA-processing-splicing factor 8 isoform X2 [Gallus gallus]	Gallus gallus	8
470	3.14	3.31	6.912	6.912	6.912	gi|45382391	PTPN1	tyrosine-protein phosphatase non-receptor type 1 [Gallus gallus]	Gallus gallus	2
637	2	2	2.306	2.306	2.306	gi|513202670	RANBP10	PREDICTED: ran-binding protein 10 isoform X5 [Gallus gallus]	Gallus gallus	1
428	3.8	3.92	11.5	6.5	6.5	gi|513225039	RPL10A	PREDICTED: 60S ribosomal protein L10a isoform X9 [Gallus gallus]	Gallus gallus	2
496	2.71	2.81	36.43	36.43	25	gi|363743473	RPL23	PREDICTED: 60S ribosomal protein L23 isoformX2 [Gallus gallus]	Gallus gallus	2
214	8	8	19.23	19.23	19.23	gi|513222491	RPS25	PREDICTED: 40S ribosomal protein S25 isoform X2 [Gallus gallus]	Gallus gallus	4
726	1.49	1.62	1.709	1.709	1.709	gi|513169368	SACM1L	PREDICTED: phosphatidylinositide phosphatase SAC1 isoform X7 [Gallus gallus]	Gallus gallus	1
676	1.96	2	3.199	3.199	3.199	gi|513226817	SAFB	PREDICTED: scaffold attachment factor B1 isoform X5 [Gallus gallus]	Gallus gallus	1
634	2	2	1.599	1.599	1.599	gi|513211078	SCARF2	PREDICTED: scavenger receptor class F member 2 isoform X1 [Gallus gallus]	Gallus gallus	1
658	2	2	2.057	2.057	2.057	gi|314122256	SCFD1	sec1 family domain-containing protein 1 [Gallus gallus]	Gallus gallus	1
670	2	2	2.395	2.395	2.395	gi|118101676	SF3A3	PREDICTED: splicing factor 3A subunit 3 [Gallus gallus]	Gallus gallus	1
511	2.49	2.54	10.75	5.97	3.582	gi|57525378	SLC25A3	phosphate carrier protein, mitochondrial [Gallus gallus]	Gallus gallus	1
442	3.55	3.72	10.83	7.219	4.459	gi|363744985	SMARCD1	PREDICTED: SWI/SNF-related matrix-associated actin-dependent regulator of chromatin subfamily D member 1 isoformX1 [Gallus gallus]	Gallus gallus	2
580	2.04	2.05	15	9.5	9.5	gi|513239395	SNRNP200	PREDICTED: U5 small nuclear ribonucleoprotein 200 kDa helicase-like, partial [Gallus gallus]	Gallus gallus	1
490	2.79	2.86	10.31	10.31	10.31	gi|57529443	SNRNP40	U5 small nuclear ribonucleoprotein 40 kDa protein [Gallus gallus]	Gallus gallus	2
727	1.49	1.62	10.07	10.07	10.07	gi|487440212	SSBP1	single-stranded DNA-binding protein, mitochondrial [Gallus gallus]	Gallus gallus	1
364	4.38	4.56	13.57	9.302	3.618	gi|513188048	STRN3	PREDICTED: striatin-3 isoform X6 [Gallus gallus]	Gallus gallus	2
526	2.35	2.39	2.696	2.696	1.155	gi|71895725	STT3B	dolichyl-diphosphooligosaccharide--protein glycosyltransferase subunit STT3B [Gallus gallus]	Gallus gallus	1
426	3.84	4	6.626	6.626	4.931	gi|307078111	SUGP1	splicing factor 4 [Gallus gallus]	Gallus gallus	2
700	1.72	1.85	3.717	3.717	3.717	gi|45383444	SURF4	surfeit locus protein 4 [Gallus gallus]	Gallus gallus	1
703	1.68	1.8	0.6515	0.6515	0.6515	gi|513179826	TDRD15	PREDICTED: tudor domain-containing protein 15-like [Gallus gallus]	Gallus gallus	1
644	2	2	2.368	2.368	2.368	gi|513174070	THBD	PREDICTED: thrombomodulin [Gallus gallus]	Gallus gallus	1
696	1.8	1.92	5.023	5.023	5.023	gi|57529934	TMED10	transmembrane emp24 domain-containing protein 10 precursor [Gallus gallus]	Gallus gallus	1
601	2	7.34	20.16	14.11	14.11	gi|350537089	TPM3	tropomyosin alpha-3 chain [Gallus gallus]	Gallus gallus	4
137	12.01	12.13	16.83	12.87	7.178	gi|363741127	TSR1	PREDICTED: pre-rRNA-processing protein TSR1 homolog isoform X1 [Gallus gallus]	Gallus gallus	5
712	1.6	1.72	7.595	7.595	7.595	gi|122703746	U2AF1	splicing factor U2AF 35 kDa subunit [Gallus gallus]	Gallus gallus	1
606	2	2	6.397	2.694	2.694	gi|57529689	UCHL5	ubiquitin carboxyl-terminal hydrolase isozyme L5 [Gallus gallus]	Gallus gallus	1
711	1.6	1.72	2.1	2.1	2.1	gi|513184135	USP46	PREDICTED: ubiquitin carboxyl-terminal hydrolase 46 isoform X3 [Gallus gallus]	Gallus gallus	1
743	1.34	1.6	17.18	13.5	5.521	gi|118092580	VPS26A	PREDICTED: vacuolar protein sorting-associated protein 26A [Gallus gallus]	Gallus gallus	1
503	2.63	2.68	3.011	3.011	1.426	gi|363731477	WDR26	PREDICTED: WD repeat-containing protein 26 [Gallus gallus]	Gallus gallus	1
643	2	2	5.97	5.97	5.97	gi|513176265	WTAP	PREDICTED: pre-mRNA-splicing regulator WTAP isoform X7 [Gallus gallus]	Gallus gallus	1
660	2	2	1.12	1.12	1.12	gi|313661460	XPO1	exportin-1 [Gallus gallus]	Gallus gallus	1
654	2	2	5.921	5.921	5.921	gi|363730724	ZBTB10	PREDICTED: zinc finger and BTB domain-containing protein 10, partial [Gallus gallus]	Gallus gallus	1
317	5.32	5.41	7.264	4.645	2.956	gi|513217982	ZMYND8	PREDICTED: protein kinase C-binding protein 1 isoform X22 [Gallus gallus]	Gallus gallus	3

## Sheet: Removed Contaminates
N	Unused	Total	%Cov	%Cov(50)	%Cov(95)	Accession	Gene Name	Name	Species	Peptides(95%)
536	2.26	2.29	6.01	6.01	3.606	cont|000070	gi|27806941|ref|NP_776307.1| serine (or cysteine) proteinase inhibitor, clade A (alpha-1 antiproteinase, antitrypsin), member 1 SWISS-PROT:P34955 Alpha-1-antiproteinase precursor[Bos taurus (contaminant)]	Bos taurus (contaminant)	1
719	1.52	1.74	3.954	3.954	3.954	cont|000097	gi|1351907|sp|P02769|ALBU_BOVIN Serum albumin precursor (Allergen Bos d 6) (BSA) [Bos taurus (contaminant)]	Bos taurus (contaminant)	2
454	3.39	3.56	22.73	22.73	22.73	cont|000124	spt|P81605| Dermcidin precursor (Preproteolysin) (Contains: Survival-promoting peptide; DCD-1) [Homo sapiens (contaminant)]	Homo sapiens (contaminant)	2
14	36.01	36.05	49.84	45.03	42.86	cont|000135	cra|hCP1609934.2| keratin 1 (epidermolytic hyperkeratosis) [Homo sapiens (contaminant)]	Homo sapiens (contaminant)	20
386	4.07	4.15	34.08	29.6	29.6	cont|000143	pdb|1FNI_A| A Chain A, Crystal Structure Of Porcine Beta Trypsin With 0.01% Polydocanol [Sus scrofa (contaminant)]	Sus scrofa (contaminant)	7
161	10.51	13.11	26.18	21.16	12.23	cont|000154	gi|67462334|sp|P0A6Y8|DNAK_ECOLI Chaperone protein dnaK (Heat shock protein 70) (Heat shock 70 kDa protein) (HSP70) [Escherichia coli (contaminant)]	Escherichia coli (contaminant)	6
13	37.05	37.09	41.15	40.98	40.81	cont|000190	P13645 SWISS-PROT:P13645 Tax_Id=9606 Gene_Symbol=KRT10 Keratin, type I cytoskeletal 10		21
108	14.11	14.11	37.08	37.08	32.42	cont|000191	P35527 SWISS-PROT:P35527 Tax_Id=9606 Gene_Symbol=KRT9 Keratin, type I cytoskeletal 9		9
751	1.3	1.52	14.17	7.917	4.167	cont|000206	Q3Y5Z3 SWISS-PROT:Q3Y5Z3 (Bos taurus) Adiponectin precursor		1
354	4.5	4.74	5.387	5.387	3.928	cont|000239	Q0V8M9 TREMBL:Q0V8M9;Q9TRI0 (Bos taurus) similar to inter-alpha (globulin) inhibitor H3 isoform 2		3
279	6.07	6.08	8.406	3.93	3.93	cont|000273	Q3T052 TREMBL:Q3T052;Q5EA67 (Bos taurus) Inter-alpha (Globulin) inhibitor H4		3
95	15.5	15.58	11.48	6.946	5.626	cont|000366	ENSEMBL:ENSBTAP00000007350 (Bos taurus) similar to Complement C4-A precursor		7
17	33.37	33.39	60.75	60.75	58.98	cont|000385	ENSEMBL:ENSBTAP00000038542 (Bos taurus) similar to alpha-tubulin I isoform 1		38
595	2.01	2.11	2.979	1.693	0.8802	cont|000388	ENSEMBL:ENSBTAP00000024146 (Bos taurus) similar to alpha-2-macroglobulin isoform 1		1
372	4.22	4.25	100	100	100	cont|000394|Trypa5	cont|000394|Trypa5|PromTArt5 Promega trypsin artifact 5 K to R mods (22391, 2914)(1987, 2003).		3
681	1.93	2.01	4.245	2.594	2.594	cont|000435|gi	cont|000435|gi|542923|pir||S37780 keratin 20, cytoskeletal [Homo sapiens].	Homo sapiens	1
31	25.01	29.15	44.81	38.91	31.78	cont|000439|gi	cont|000439|gi|254622|bbs|112352 (S43646) cytokeratin 2, CK 2 [human, epidermis, Peptide, 645 aa].		16
556	2.1	7.85	15.43	11.17	7.447	cont|000494|gi	cont|000494|gi|1346349|sp|P48669|K2CF_HUMAN KERATIN, TYPE II CYTOSKELETAL 6F (CYTOKERATIN 6F) (CK 6F) (K6F KERATIN) [Homo sapiens].	Homo sapiens	4
719	0	1.74	3.954	3.954	3.954	cont|000017	gi|418694|pir||ABBOS serum albumin precursor (validated) - bovine [Bos taurus (contaminant)]	Bos taurus (contaminant)	2
386	0	4.15	34.08	29.6	29.6	cont|000023	gi|494360|pdb|1MCT|A Chain A, Trypsin (E.C.3.4.21.4) Complexed With Inhibitor From Bitter Gourd [Sus scrofa (Contaminant)]	Sus scrofa (Contaminant)	7
386	0	4.15	60.8	52.8	52.8	cont|000032	gi|1942351|pdb|1AKS|A Chain A, Crystal Structure Of The First Active Autolysate Form Of The Porcine Alpha Trypsin [Sus scrofa (contaminant)]	Sus scrofa (contaminant)	7
719	0	1.74	3.954	3.954	3.954	cont|000035	gi|2190337|emb|CAA41735.1| serum albumin [Bos taurus (contaminant)]	Bos taurus (contaminant)	2
386	0	4.15	34.08	29.6	29.6	cont|000040	gi|2914482|pdb|1TFX|A Chain A, Complex Of The Second Kunitz Domain Of Tissue Factor Pathway Inhibitor With Porcine Trypsin [Sus scrofa (contaminant)]	Sus scrofa (contaminant)	7
13	0	35.98	36.59	36.42	36.26	cont|000122	spt|P13645| Keratin, type I cytoskeletal 10 (Cytokeratin 10) (K10) (CK 10) [Homo sapiens (contaminant)]	Homo sapiens (contaminant)	20
556	0	5.77	18.47	9.414	5.684	cont|000125	spt|P02538| Keratin, type II cytoskeletal 6A (Cytokeratin 6A) (CK 6A) (K6a keratin) [Homo sapiens (contaminant)]	Homo sapiens (contaminant)	3
556	0	5.77	15.45	9.414	5.684	cont|000126	spt|P48666| Keratin, type II cytoskeletal 6C (Cytokeratin 6C) (CK 6C) (K6c keratin) [Homo sapiens (contaminant)]	Homo sapiens (contaminant)	3
556	0	5.77	15.45	9.414	5.684	cont|000127	spt|P48668| Keratin, type II cytoskeletal 6E (Cytokeratin 6E) (CK 6E) (K6e keratin) [Homo sapiens (contaminant)]	Homo sapiens (contaminant)	3
13	0	37.09	41.78	41.61	41.44	cont|000129	trm|Q8N175| Keratin 10 [Homo sapiens (contaminant)]	Homo sapiens (contaminant)	21
14	0	36.05	49.84	45.03	42.86	cont|000132	sp|P04264| K2C1_HUMAN Keratin, type II cytoskeletal 1 (Cytokeratin 1) (K1) (CK 1) (67 kDa cytokeratin) (Hair alpha protein) [Homo sapiens Tax_Id=9606 Gene_Symbol=KRT1(contaminant)]	Homo sapiens Tax_Id=9606 Gene_Symbol=KRT1(contaminant)	20
13	0	35.98	36.59	36.42	36.26	cont|000133	pir|KRHU0| keratin 10, type I, cytoskeletal - human [Homo sapiens (contaminant)]	Homo sapiens (contaminant)	20
14	0	36.05	49.84	45.03	42.86	cont|000134	rf|NP_006112.2| keratin 1 [Homo sapiens (contaminant)]	Homo sapiens (contaminant)	20
13	0	37.09	39.1	38.94	38.78	cont|000136	cra|hCP1812051| keratin 10 (epidermolytic hyperkeratosis; keratosis palmaris et plantaris) [Homo sapiens (contaminant)]	Homo sapiens (contaminant)	21
386	0	4.15	32.9	28.57	28.57	cont|000141	spt|P00761| Trypsin precursor (EC 3.4.21.4) [Sus scrofa (contaminant)]	Sus scrofa (contaminant)	7
386	0	4.15	92.68	80.49	80.49	cont|000142	pdb|1EPT_B| B Chain B, Porcine E-Trypsin (E.C.3.4.21.4) [Sus scrofa (contaminant)]	Sus scrofa (contaminant)	7
386	0	4.12	29.6	29.6	29.6	cont|000144	pdb|1AN1_E| E Chain E, Leech-Derived Tryptase InhibitorTRYPSIN COMPLEX [Sus scrofa (contaminant)]	Sus scrofa (contaminant)	7
952	0.14	0.18	1.367	1.367	0	cont|000160	gi|114939|sp|P00722|BGAL_ECOLI Beta-galactosidase (Lactase) [Escherichia coli (contaminant)]	Escherichia coli (contaminant)	0
681	0	2	2.326	2.326	2.326	cont|000170	P08779 SWISS-PROT:P08779 Tax_Id=9606 Gene_Symbol=KRT16 Keratin, type I cytoskeletal 16		1
31	0	29.15	44.81	38.91	31.78	cont|000189	P35908 SWISS-PROT:P35908 Tax_Id=9606 Gene_Symbol=KRT2 Keratin, type II cytoskeletal 2 epidermal		16
681	0	2	2.331	2.331	2.331	cont|000193	P02533 SWISS-PROT:P02533 Tax_Id=9606 Gene_Symbol=KRT14 Keratin, type I cytoskeletal 14		1
556	0	5.77	18.44	9.397	5.674	cont|000194	P02538 SWISS-PROT:P02538 Tax_Id=9606 Gene_Symbol=KRT6A Keratin, type II cytoskeletal 6A		3
556	0	5.77	15.43	9.397	5.674	cont|000195	P48668 SWISS-PROT:P48668 Tax_Id=9606 Gene_Symbol=KRT6C Keratin, type II cytoskeletal 6C		3
556	0	5.77	15.43	9.397	5.674	cont|000196	P04259 SWISS-PROT:P04259 Tax_Id=9606 Gene_Symbol=KRT6B Keratin, type II cytoskeletal 6B		3
1045	0.07	0.1	2.278	2.278	0	cont|000223	P17697 SWISS-PROT:P17697 (Bos taurus) Clusterin precursor		0
25	0	28.29	53.6	49.87	49.87	cont|000229	P60712 SWISS-PROT:P60712 (Bos taurus) Actin, cytoplasmic 1		25
681	0	4.02	5.022	4.803	4.803	cont|000246	P13646-1 SWISS-PROT:P13646-1 Tax_Id=9606 Gene_Symbol=KRT13 Isoform 1 of Keratin, type I cytoskeletal 13		2
681	0	2	2.546	2.546	2.546	cont|000247	Q04695 SWISS-PROT:Q04695 Tax_Id=9606 Gene_Symbol=KRT17 Keratin, type I cytoskeletal 17		1
809	0.74	0.84	4.752	2.479	2.479	cont|000258	Q3ZBS7 TREMBL:Q3ZBS7 (Bos taurus) Vitronectin		1
681	0	2	2.321	2.321	2.321	cont|000291	Q3ZAW8 TREMBL:Q3ZAW8;Q9EQD6;Q9EQD7 Tax_Id=10090 Gene_Symbol=Krt16 Keratin intermediate filament 16a		1
681	0	2	2.552	2.552	2.552	cont|000294	Q9D312 SWISS-PROT:Q9D312 Tax_Id=10090 Gene_Symbol=Krt20 Keratin, type I cytoskeletal 20		1
681	0	4.02	5.263	5.034	5.034	cont|000295	P08730-1 SWISS-PROT:P08730-1 Tax_Id=10090 Gene_Symbol=Krt13 Isoform 1 of Keratin, type I cytoskeletal 13		2
681	0	2	2.412	2.412	2.412	cont|000298	A2A4G1 TREMBL:A2A4G1 Tax_Id=10090 Gene_Symbol=Krt15 Keratin complex 1, acidic, gene 15		1
681	0	2	2.54	2.54	2.54	cont|000299	Q9QWL7 SWISS-PROT:Q9QWL7 Tax_Id=10090 Gene_Symbol=Krt17 Keratin, type I cytoskeletal 17		1
681	0	2	2.434	2.434	2.434	cont|000305	Q6IFX2 SWISS-PROT:Q6IFX2 Tax_Id=10090 Gene_Symbol=Krt42 Keratin, type I cytoskeletal 42		1
1059	0.06	2.94	7.638	4.809	3.253	cont|000307	Q3TTY5 SWISS-PROT:Q3TTY5 Tax_Id=10090 Gene_Symbol=Krt2 Keratin, type II cytoskeletal 2 epidermal		2
681	0	2	11.83	11.83	11.83	cont|000310	Q61782 TREMBL:Q61782 Tax_Id=10090 Gene_Symbol=Krt14 Type I epidermal keratin (Fragment)		1
681	0	2	2.345	2.345	2.345	cont|000316	Q9Z2K1 SWISS-PROT:Q9Z2K1 Tax_Id=10090 Gene_Symbol=Krt16 Keratin, type I cytoskeletal 16		1
681	0	2	4.605	2.412	2.412	cont|000329	P19012 SWISS-PROT:P19012 Tax_Id=9606 Gene_Symbol=KRT15 Keratin, type I cytoskeletal 15		1
681	0	2.01	4.245	2.594	2.594	cont|000335	P35900 SWISS-PROT:P35900 Tax_Id=9606 Gene_Symbol=KRT20 Keratin, type I cytoskeletal 20		1
681	0	4.02	5.476	5.238	5.238	cont|000362	ENSEMBL:ENSP00000377550 Tax_Id=9606 Gene_Symbol=KRT13 46 kDa protein		2
681	0	4.02	5.476	5.238	5.238	cont|000425|gi	cont|000425|gi|280816|pir||A37343 keratin 13, type I, cytoskeletal, short form [Homo sapiens].	Homo sapiens	2
681	0	2	7.006	7.006	7.006	cont|000442|gi	cont|000442|gi|2119239|pir||I39329 epidermal type I keratin (fragment) [Homo sapiens].	Homo sapiens	1
681	0	2	2.34	2.34	2.34	cont|000445|gi	cont|000445|gi|1346342|sp|P08779|K1CX_HUMAN KERATIN, TYPE I CYTOSKELETAL 17 (CYTOKERATIN 17) (K17) (CK 17) (VERSION 2) [Homo sapiens].	Homo sapiens	1
556	0	5.58	18.21	12.04	8.964	cont|000450|gi	cont|000450|gi|71532|pir||KRHUEA keratin, type II cytoskeletal (fragment) [Homo sapiens].	Homo sapiens	3
681	0	2	2.331	2.331	2.331	cont|000452|gi	cont|000452|gi|125080|sp|P02533|K1CN_HUMAN KERATIN, TYPE I CYTOSKELETAL 14 (CYTOKERATIN 14) (K14) (CK 14) [Homo sapiens].	Homo sapiens	1
556	0	5.77	15.45	9.414	5.684	cont|000453|gi	cont|000453|gi|386849 (L00205) keratin type II [Homo sapiens].	Homo sapiens	3
681	0	2	3.245	3.245	3.245	cont|000462|gi	cont|000462|gi|2119209|pir||I37358 cytokeratin 20 (fragment) [Homo sapiens].	Homo sapiens	1
681	0	4.02	5.022	4.803	4.803	cont|000464|gi	cont|000464|gi|125077|sp|P13646|K1CM_HUMAN KERATIN, TYPE I CYTOSKELETAL 13 (CYTOKERATIN 13) (K13) (CK 13) [Homo sapiens].	Homo sapiens	2
108	0	14.11	37.14	37.14	32.48	cont|000469|gi	cont|000469|gi|547748|sp|P35527|K1CI_HUMAN KERATIN, TYPE I CYTOSKELETAL 9 (CYTOKERATIN 9) (K9) (CK 9) [Homo sapiens].	Homo sapiens	9
681	0	2	2.34	2.34	2.34	cont|000481|gi	cont|000481|gi|88047|pir||A24843 keratin, 46K type I cytoskeletal [Homo sapiens].	Homo sapiens	1
681	0	2	2.326	2.326	2.326	cont|000485|gi	cont|000485|gi|88057|pir||A33652 keratin, type I, K16 [Homo sapiens].	Homo sapiens	1
681	0	2	4.508	4.508	4.508	cont|000491|gi	cont|000491|gi|632732|bbs|152822 (S72493) keratin=keratin 16 homolog [human, tracheobronchial epithelial cells, Peptide Partial, 244 aa].		1
556	0	5.77	15.43	9.397	5.674	cont|000492|gi	cont|000492|gi|1346346|sp|P48666|K2CC_HUMAN KERATIN, TYPE II CYTOSKELETAL 6C (CYTOKERATIN 6C) (CK 6C) (K6C KERATIN) [Homo sapiens].	Homo sapiens	3
556	0	5.77	15.43	9.397	5.674	cont|000493|gi	cont|000493|gi|1346348|sp|P48668|K2CE_HUMAN KERATIN, TYPE II CYTOSKELETAL 6E (CYTOKERATIN 6E) (CK 6E) (K6E KERATIN) [Homo sapiens].	Homo sapiens	3
556	0	5.77	19.53	13.8	8.333	cont|000498|gi	cont|000498|gi|1346347|sp|P48667|K2CD_HUMAN KERATIN, TYPE II CYTOSKELETAL 6D (CYTOKERATIN 6D) (CK 6D) (K6D KERATIN) [Homo sapiens].	Homo sapiens	3
556	0	5.77	15.48	9.431	5.694	cont|000500|gi	cont|000500|gi|71533|pir||KRHUEB keratin, 56K type II cytoskeletal [Homo sapiens].	Homo sapiens	3
681	0	2	2.326	2.326	2.326	cont|000517|gi	cont|000517|gi|1363944|pir||JC4313 type I keratin 16 [human, epidermal keratinocytes, Peptide, 473 aa].		1
681	0	2	2.326	2.326	2.326	cont|000528|gi	cont|000528|gi|1708589|sp|P30654|K1CP_HUMAN KERATIN, TYPE I CYTOSKELETAL 16 (CYTOKERATIN 16) (K16) (CK 16) [Homo sapiens].	Homo sapiens	1

## Sheet: Proteins < 1.3 Unused Score
N	Unused	Total	%Cov	%Cov(50)	%Cov(95)	Accession	Gene Name	Name	Species	Peptides(95%)
826	0	0.68	3.241	2.199	0	gi|112818580	eukaryotic translation initiation factor 4 gamma 2 isoform 2 [Gallus gallus]	Gallus gallus	0
609	0	2	8	8	8	gi|113206048	myosin light chain 1, skeletal muscle isoform [Gallus gallus]	Gallus gallus	1
1007	0.09	0.12	1.245	0.6916	0	gi|113951671	carbamoyl-phosphate synthase [ammonia], mitochondrial [Gallus gallus]	1.03931e+06	0
814	0	0.87	3.005	2.459	0	gi|118082251	PREDICTED: AT-rich interactive domain-containing protein 2 isoform X5 [Gallus gallus]	Gallus gallus	0
762	0	1.3	20.16	20.16	5.426	gi|118082574	PREDICTED: histone H2A-IV [Gallus gallus]	Gallus gallus	1
579	0	2.05	21.36	11.65	11.65	gi|118082590	PREDICTED: histone H4-like [Gallus gallus]	Gallus gallus	1
439	0	3.68	19.05	19.05	19.05	gi|118082600	PREDICTED: histone H2B 1/2/3/4/6-like [Gallus gallus]	Gallus gallus	2
579	0	2.05	21.36	11.65	11.65	gi|118082613	PREDICTED: histone H4-like [Gallus gallus]	Gallus gallus	1
579	0	2.05	21.36	11.65	11.65	gi|118082627	PREDICTED: histone H4-like [Gallus gallus]	Gallus gallus	1
439	0	3.68	19.05	19.05	19.05	gi|118082631	PREDICTED: histone H2B 1/2/3/4/6-like [Gallus gallus]	Gallus gallus	2
439	0	3.68	19.05	19.05	19.05	gi|118082647	PREDICTED: histone H2B 1/2/3/4/6-like [Gallus gallus]	Gallus gallus	2
761	1.14	1.27	9.722	9.722	9.722	gi|118083136	PREDICTED: mediator of RNA polymerase II transcription subunit 21 [Gallus gallus]	Gallus gallus	1
245	0	7.06	24.38	24.38	14.52	gi|118083156	PREDICTED: beta-parvin isoform X4 [Gallus gallus]	Gallus gallus	3
425	0	4.21	3.252	2.351	0.9796	gi|118083913	PREDICTED: probable ubiquitin carboxyl-terminal hydrolase FAF-X isoformX2 [Gallus gallus]	Gallus gallus	2
425	0	4.21	3.249	2.348	0.9785	gi|118083915	PREDICTED: probable ubiquitin carboxyl-terminal hydrolase FAF-X isoformX1 [Gallus gallus]	Gallus gallus	2
1044	0.07	0.1	1.107	1.107	0	gi|118083917	PREDICTED: mediator of RNA polymerase II transcription subunit 14 [Gallus gallus]	Gallus gallus	0
849	0	0.53	1.213	1.213	0	gi|118084332	PREDICTED: gamma-tubulin complex component 3 isoform X2 [Gallus gallus]	Gallus gallus	0
390	0	4.03	27.5	16.25	16.25	gi|118084979	PREDICTED: 60S ribosomal protein L21 isoformX1 [Gallus gallus]	Gallus gallus	2
768	1.07	1.22	2.395	2.395	1.026	gi|118085795	PREDICTED: WD repeat-containing protein mio isoform X1 [Gallus gallus]	Gallus gallus	1
492	0	2.91	10.29	10.29	10.29	gi|118085932	PREDICTED: 60S ribosomal protein L15 isoform X3 [Gallus gallus]	Gallus gallus	2
1012	0.09	0.12	3.133	3.133	0	gi|118086373	PREDICTED: E3 ubiquitin-protein ligase NHLRC1 [Gallus gallus]	Gallus gallus	0
797	0.81	0.92	1.667	1.667	1.667	gi|118086688	PREDICTED: zinc transporter ZIP6 isoform X2 [Gallus gallus]	Gallus gallus	1
222	0	8.22	14.2	14.2	6.054	gi|118086936	PREDICTED: DNA replication licensing factor mcm4 isoform X2 [Gallus gallus]	Gallus gallus	4
409	0	4	4.627	4.627	4.627	gi|118087340	PREDICTED: sister chromatid cohesion protein DCC1 isoform X2 [Gallus gallus]	Gallus gallus	2
566	0	2.03	2.987	0.6789	0.6789	gi|118088104	PREDICTED: centrosomal protein of 170 kDa isoformX2 [Gallus gallus]	Gallus gallus	1
566	0	2.08	3.939	0.6911	0.6911	gi|118088106	PREDICTED: centrosomal protein of 170 kDa isoformX3 [Gallus gallus]	Gallus gallus	1
823	0.64	0.74	25.58	10.47	10.47	gi|118088316	PREDICTED: splicing factor 3B subunit 5 [Gallus gallus]	Gallus gallus	1
775	0.99	1.19	38.28	26.56	12.5	gi|118088436	PREDICTED: dynein light chain Tctex-type 1 isoformX1 [Gallus gallus]	Gallus gallus	1
339	0	4.87	13.78	13.46	13.46	gi|118088890	PREDICTED: 40S ribosomal protein S7 isoformX6 [Gallus gallus]	Gallus gallus	3
339	0	4.87	22.16	21.65	21.65	gi|118088894	PREDICTED: 40S ribosomal protein S7 isoformX2 [Gallus gallus]	Gallus gallus	3
524	0	2.39	7.5	3.676	1.471	gi|118089110	PREDICTED: transmembrane protein 214-like isoform X2 [Gallus gallus]	Gallus gallus	1
221	0	7.87	12.66	5.99	5.121	gi|118089398	PREDICTED: UDP-N-acetylglucosamine--peptide N-acetylglucosaminyltransferase 110 kDa subunit isoformX1 [Gallus gallus]	Gallus gallus	4
738	0	1.51	2.424	2.424	2.424	gi|118089722	PREDICTED: myotubularin-related protein 1 isoform X6 [Gallus gallus]	Gallus gallus	1
291	0	6.08	19.19	15.7	13.76	gi|118089767	PREDICTED: pleiotropic regulator 1 isoformX3 [Gallus gallus]	Gallus gallus	5
461	0	5.46	8.714	8.714	8.714	gi|118090133	PREDICTED: ras GTPase-activating protein-binding protein 2 isoform X2 [Gallus gallus]	Gallus gallus	3
1004	0.09	0.13	7.115	7.115	0	gi|118090533	PREDICTED: OCIA domain-containing protein 1 [Gallus gallus]	Gallus gallus	0
873	0	0.4	1.595	1.595	0	gi|118091993	PREDICTED: echinoderm microtubule associated protein like 1 isoformX2 [Gallus gallus]	Gallus gallus	0
234	0	7.27	8.45	6.76	2.331	gi|118092038	PREDICTED: serine/threonine-protein kinase MRCK beta isoformX3 [Gallus gallus]	Gallus gallus	3
514	0	6.66	13.19	9.105	7.064	gi|118092054	PREDICTED: kinesin light chain 1 isoform X7 [Gallus gallus]	Gallus gallus	3
759	0	1.32	6.95	1.277	1.277	gi|118092184	PREDICTED: protein Smaug homolog 1 isoform X3 [Gallus gallus]	Gallus gallus	1
466	0	3.33	2.785	1.802	1.802	gi|118093113	PREDICTED: WD repeat-containing protein 11 isoform X5 [Gallus gallus]	Gallus gallus	2
884	0	0.38	6.873	6.873	3.093	gi|118093229	PREDICTED: PTB domain-containing engulfment adapter protein 1 isoform X7 [Gallus gallus]	Gallus gallus	1
447	0	1.55	0.6466	0.6466	0.6466	gi|118093278	PREDICTED: microtubule-associated protein 2 isoform X19 [Gallus gallus]	Gallus gallus	1
535	0	2.3	21.43	21.43	21.43	gi|118093412	PREDICTED: NADH dehydrogenase [ubiquinone] 1 beta subcomplex subunit 3 isoformX1 [Gallus gallus]	1.23201e+06	2
144	0	11.93	12.3	11.17	8.281	gi|118093487	PREDICTED: dnaJ homolog subfamily C member 10 isoform X2 [Gallus gallus]	Gallus gallus	6
713	0	1.7	1.074	1.074	1.074	gi|118093526	PREDICTED: oxysterol-binding protein-related protein 6 isoformX1 [Gallus gallus]	Gallus gallus	1
716	0	1.68	1.558	0.7792	0.7792	gi|118093778	PREDICTED: CLIP-associating protein 1 isoformX6 [Gallus gallus]	Gallus gallus	1
829	0	7.35	7.837	6.897	4.807	gi|118093933	PREDICTED: kinesin heavy chain isoform 5C isoform X2 [Gallus gallus]	Gallus gallus	4
981	0	0.14	4.167	4.167	0	gi|118094209	PREDICTED: E3 ubiquitin-protein ligase RING2 isoform X7 [Gallus gallus]	Gallus gallus	0
638	0	2	3.067	3.067	3.067	gi|118095506	PREDICTED: ADP-dependent glucokinase isoform X2 [Gallus gallus]	Gallus gallus	1
636	0	2	2.582	2.582	2.582	gi|118096647	PREDICTED: RNA-binding protein NOB1 isoformX2 [Gallus gallus]	Gallus gallus	1
822	0.64	0.74	25	11	11	gi|118097166	PREDICTED: NADH dehydrogenase [ubiquinone] 1 alpha subcomplex subunit 2 isoform X1 [Gallus gallus]	1.23202e+06	1
927	0.2	0.24	5.263	2.975	0	gi|118097222	PREDICTED: eukaryotic peptide chain release factor subunit 1 [Gallus gallus]	Gallus gallus	0
318	0	5.42	4.424	4.424	4.424	gi|118097624	PREDICTED: RNA-binding protein 27 isoform X5 [Gallus gallus]	Gallus gallus	3
342	0	4.99	9.762	6.81	6.81	gi|118097995	PREDICTED: rho GTPase-activating protein 17 isoform X7 [Gallus gallus]	Gallus gallus	6
905	0	0.3	3.808	1.49	0	gi|118098010	PREDICTED: nodal modulator 1 isoform X3 [Gallus gallus]	Gallus gallus	0
117	0	13.44	59.23	59.23	59.23	gi|118098058	PREDICTED: 40S ribosomal protein S15a isoformX1 [Gallus gallus]	Gallus gallus	7
833	0	0.64	3.063	3.063	3.063	gi|118098350	PREDICTED: cytochrome b-c1 complex subunit 2, mitochondrial-like isoform X4 [Gallus gallus]	Gallus gallus	1
407	0	4	32.75	32.75	32.75	gi|118098426	PREDICTED: polyubiquitin-C isoformX2 [Gallus gallus]	Gallus gallus	2
407	0	4	32.75	32.75	32.75	gi|118098428	PREDICTED: polyubiquitin-C isoformX1 [Gallus gallus]	Gallus gallus	2
287	0	6	13.33	13.33	13.33	gi|118098497	PREDICTED: B-cell CLL/lymphoma 7 protein family member A isoform X2 [Gallus gallus]	Gallus gallus	3
603	0	6	13.33	13.33	13.33	gi|118098497	PREDICTED: B-cell CLL/lymphoma 7 protein family member A isoform X2 [Gallus gallus]	Gallus gallus	3
560	0	2.24	6.709	6.709	3.514	gi|118098597	PREDICTED: BTB/POZ domain-containing adapter for CUL3-mediated RhoA degradation protein 3 isoform X2 [Gallus gallus]	Gallus gallus	1
812	0	0.82	4.636	4.636	4.636	gi|118099792	PREDICTED: cdc42 effector protein 4 isoform X1 [Gallus gallus]	Gallus gallus	1
685	0	2	6.211	6.211	6.211	gi|118099965	PREDICTED: ATP synthase subunit d, mitochondrial isoformX1 [Gallus gallus]	Gallus gallus	1
685	0	2	6.211	6.211	6.211	gi|118099967	PREDICTED: ATP synthase subunit d, mitochondrial isoformX2 [Gallus gallus]	Gallus gallus	1
1062	0.06	0.09	3.344	1.505	0	gi|118100067	PREDICTED: Williams-Beuren syndrome chromosome region 17 isoform X2 [Gallus gallus]	Gallus gallus	0
97	0	15.44	20.82	13.46	12.72	gi|118100169	PREDICTED: AP-1 complex subunit beta-1 isoform X4 [Gallus gallus]	Gallus gallus	8
184	0	9.42	7.97	7.97	4.357	gi|118100678	PREDICTED: pre-mRNA-processing factor 6 isoform X2 [Gallus gallus]	Gallus gallus	4
537	0	2.29	7.46	2.842	1.421	gi|118100779	PREDICTED: catenin, beta like 1 isoform X1 [Gallus gallus]	Gallus gallus	1
251	0	6.78	23.14	17.97	15.11	gi|118100855	PREDICTED: probable aminopeptidase NPEPL1 isoform X3 [Gallus gallus]	Gallus gallus	4
856	0	0.49	2.802	2.802	0	gi|118100936	PREDICTED: protein RCC2 isoform X3 [Gallus gallus]	Gallus gallus	0
853	0.45	0.51	4.044	4.044	0	gi|118101546	PREDICTED: syntaxin-12 isoform X1 [Gallus gallus]	Gallus gallus	0
1083	0	0.08	5.473	5.473	0	gi|118101652	PREDICTED: proteasome subunit beta type-2 isoform 2 [Gallus gallus]	Gallus gallus	0
552	0	2.23	3.122	2.368	1.184	gi|118101812	PREDICTED: vacuolar protein sorting-associated protein 11 homolog isoform X7 [Gallus gallus]	Gallus gallus	1
214	0	8	24	24	24	gi|118102009	PREDICTED: 40S ribosomal protein S25 isoform X1 [Gallus gallus]	Gallus gallus	4
845	0.49	0.55	19.23	9.615	0	gi|118103044	PREDICTED: cytochrome c oxidase assembly protein 3 homolog, mitochondrial [Gallus gallus]	Gallus gallus	0
298	0	5.76	7.07	5.84	4.098	gi|118103699	PREDICTED: ankycorbin isoform X7 [Gallus gallus]	Gallus gallus	3
865	0.38	0.44	4.659	1.997	0	gi|118103782	PREDICTED: sorting nexin-18 [Gallus gallus]	Gallus gallus	0
223	0	7.82	32.07	31.52	31.52	gi|118119614	PREDICTED: 60S ribosomal protein L17-like isoform X1 [Gallus gallus]	Gallus gallus	5
810	0.73	0.86	11.29	11.29	2.887	gi|118405170	flap endonuclease 1 [Gallus gallus]	Gallus gallus	1
250	0	19.82	48.28	44.56	44.56	gi|118405200	actin, alpha cardiac muscle 1 [Gallus gallus]	Gallus gallus	18
762	0	1.3	20.16	20.16	5.426	gi|118405202	histone H2A-IV [Gallus gallus]	Gallus gallus	1
802	0.78	0.89	4.017	4.017	4.017	gi|119331084	MYC induced nuclear antigen [Gallus gallus]	Gallus gallus	1
439	0	3.68	19.05	19.05	19.05	gi|119331168	histone H2B 5 [Gallus gallus]	Gallus gallus	2
439	0	3.68	19.05	19.05	19.05	gi|119331174	histone H2B 7 [Gallus gallus]	Gallus gallus	2
630	0	2	1.128	1.128	1.128	gi|121583865	SLIT-ROBO Rho GTPase-activating protein 1 [Gallus gallus]	Gallus gallus	1
369	0	4.34	11.87	11.87	10.96	gi|126165252	histone H1.11R [Gallus gallus]	Gallus gallus	2
858	0.42	4.75	9.795	4.739	3.16	gi|132626770	heterogeneous nuclear ribonucleoprotein R [Gallus gallus]	Gallus gallus	2
803	0.77	0.89	10.78	10.78	4.902	gi|148277631	THO complex subunit 7 homolog [Gallus gallus]	Gallus gallus	1
826	0.62	0.76	5.765	2.106	0	gi|153799357	eukaryotic translation initiation factor 4 gamma 2 isoform 1 [Gallus gallus]	Gallus gallus	0
1086	0.05	8.16	22.05	13.86	9.318	gi|154816153	C-terminal binding protein-like [Gallus gallus]	Gallus gallus	6
871	0	0.01	0.9778	0.9778	0	gi|157909812	solute carrier family 12 (potassium/chloride transporters), member 7 [Gallus gallus]	Gallus gallus	0
957	0.14	0.17	0.8969	0.8969	0	gi|168803994	Fanconi anemia, complementation group I [Gallus gallus]	Gallus gallus	0
1028	0.08	0.11	1.887	1.887	0	gi|209863064	antigen peptide transporter 1 [Gallus gallus]	Gallus gallus	0
1017	0	0.11	8.121	1.592	0	gi|215490072	phosphatidylinositol-4-phosphate 5-kinase, type I, alpha [Gallus gallus]	Gallus gallus	0
771	1.05	1.17	0.5248	0.5248	0.5248	gi|240849597	collagen, type IV, alpha 2 precursor [Gallus gallus]	Gallus gallus	1
209	0	8.05	21.12	14.29	12.22	gi|256017200	probable ATP-dependent RNA helicase DDX6 [Gallus gallus]	Gallus gallus	4
813	0.72	0.82	3.887	3.887	3.887	gi|268370107	cyclin-C [Gallus gallus]	Gallus gallus	1
1054	0.07	0.09	2.537	2.537	0	gi|269784808	erythroid protein 4.1 [Gallus gallus]	Gallus gallus	0
568	0	2.08	13.24	5.882	5.882	gi|291084676	capping protein (actin filament) muscle Z-line, beta isoform 2 [Gallus gallus]	Gallus gallus	1
1108	0	0.07	2.677	2.677	0	gi|302191625	importin subunit alpha-3 [Gallus gallus]	Gallus gallus	0
904	0.25	0.99	21.95	21.95	8.537	gi|307078119	splicing factor, arginine/serine-rich 3 [Gallus gallus]	Gallus gallus	1
662	0	2	2.612	2.612	2.612	gi|312032354	prolyl 4-hydroxylase subunit alpha-1 isoform 1 precursor [Gallus gallus]	Gallus gallus	1
662	0	2	2.612	2.612	2.612	gi|312032356	prolyl 4-hydroxylase subunit alpha-1 isoform 2 precursor [Gallus gallus]	Gallus gallus	1
662	0	2	2.612	2.612	2.612	gi|312032358	prolyl 4-hydroxylase subunit alpha-1 isoform 3 precursor [Gallus gallus]	Gallus gallus	1
1053	0.07	0.09	4.604	4.604	0	gi|312596901	NADH dehydrogenase [ubiquinone] flavoprotein 3, mitochondrial isoform a precursor [Gallus gallus]	1.1861e+06	0
801	0.79	0.9	1.127	1.127	1.127	gi|313482839	exocyst complex component 4 [Gallus gallus]	Gallus gallus	1
963	0.13	0.16	14.94	14.94	0	gi|313747523	exosome complex exonuclease RRP40 [Gallus gallus]	Gallus gallus	0
999	0.1	0.13	4.286	4.286	0	gi|314122252	syntaxin-binding protein 6 [Gallus gallus]	Gallus gallus	0
906	0.25	0.3	3.427	2.203	0	gi|314122351	RNA-binding protein 25 [Gallus gallus]	Gallus gallus	0
881	0.32	2.5	16.44	16.44	2.685	gi|315434231	cyclin-dependent kinase 2 [Gallus gallus]	Gallus gallus	1
840	0	0.58	1.839	1.839	1.839	gi|330864821	transcription factor 7-like 2 [Gallus gallus]	Gallus gallus	1
687	0	2	6.944	6.944	6.944	gi|347921649	nuclear nucleic acid-binding protein C1D [Gallus gallus]	Gallus gallus	1
772	1.04	1.17	14.36	9.901	3.465	gi|363727621	PREDICTED: 60S ribosomal protein L18a, partial [Gallus gallus]	Gallus gallus	1
956	0.14	0.17	2.209	2.209	0	gi|363727624	PREDICTED: inner nuclear membrane protein Man1, partial [Gallus gallus]	Gallus gallus	0
579	0	2.05	21.36	11.65	11.65	gi|363727758	PREDICTED: histone H4-like [Gallus gallus]	Gallus gallus	1
369	0	4.34	11.61	11.61	10.71	gi|363727760	PREDICTED: histone H1.03 [Gallus gallus]	Gallus gallus	2
423	0	2.96	3.475	2.126	1.513	gi|363727801	PREDICTED: histone acetyltransferase p300 isoformX1 [Gallus gallus]	Gallus gallus	2
836	0	2.96	3.475	2.126	1.513	gi|363727801	PREDICTED: histone acetyltransferase p300 isoformX1 [Gallus gallus]	Gallus gallus	2
189	0	9.05	11.19	9.348	7.932	gi|363728046	PREDICTED: protein asunder homolog isoform X2 [Gallus gallus]	Gallus gallus	5
206	0	8.17	13.73	7.941	7.941	gi|363729521	PREDICTED: tripartite motif-containing protein 3 isoform X10 [Gallus gallus]	Gallus gallus	4
439	0	1.54	7.627	7.627	7.627	gi|363729606	PREDICTED: histone H2B, gonadal [Gallus gallus]	Gallus gallus	1
995	0	0.13	1.16	1.16	0	gi|363730292	PREDICTED: cullin-1 isoform X3 [Gallus gallus]	Gallus gallus	0
645	0	2	16.82	16.82	16.82	gi|363730496	PREDICTED: NADH dehydrogenase [ubiquinone] iron-sulfur protein 6, mitochondrial isoformX1 [Gallus gallus]	3.64082e+06	1
645	0	2	16.82	16.82	16.82	gi|363730498	PREDICTED: NADH dehydrogenase [ubiquinone] iron-sulfur protein 6, mitochondrial isoformX2 [Gallus gallus]	3.64082e+06	1
252	0	6.67	29.65	23.84	18.6	gi|363730875	PREDICTED: myosin regulatory light chain 2, smooth muscle minor isoform-like isoform X1 [Gallus gallus]	Gallus gallus	3
224	0	7.74	14.69	12.64	10.9	gi|363731234	PREDICTED: kinesin light chain 4 isoform X1 [Gallus gallus]	Gallus gallus	5
744	0	1.55	12.4	9.2	9.2	gi|363731484	PREDICTED: serine/arginine-rich splicing factor 7-like isoform X1 [Gallus gallus]	Gallus gallus	2
914	0.23	0.28	2.182	0.8	0	gi|363731500	PREDICTED: putative ATP-dependent RNA helicase DHX57 [Gallus gallus]	Gallus gallus	0
566	0	2.03	2.696	0.6127	0.6127	gi|363731877	PREDICTED: centrosomal protein of 170 kDa isoformX1 [Gallus gallus]	Gallus gallus	1
226	0	7.73	9.564	7.047	7.047	gi|363732619	PREDICTED: fibronectin type-III domain-containing protein 3a isoform X5 [Gallus gallus]	Gallus gallus	5
828	0	0.68	2.764	2.764	2.764	gi|363732706	PREDICTED: RNA-binding protein 41 isoform X3 [Gallus gallus]	Gallus gallus	1
582	0	2.05	14.74	5.789	5.789	gi|363733140	PREDICTED: translation machinery-associated protein 16 isoform X1 [Gallus gallus]	Gallus gallus	1
421	0	4	3.643	3.643	3.643	gi|363733146	PREDICTED: CCR4-NOT transcription complex, subunit 6-like isoformX2 [Gallus gallus]	Gallus gallus	2
1035	0	2.17	4.272	3.107	1.359	gi|363733265	PREDICTED: la-related protein 1B isoform X3 [Gallus gallus]	Gallus gallus	1
520	0	2.28	4.857	4.857	1.429	gi|363733442	PREDICTED: UDP-glucuronosyltransferase 2A3 isoform X2 [Gallus gallus]	Gallus gallus	1
50	0	22.11	8.264	7.24	5.983	gi|363733583	PREDICTED: biorientation of chromosomes in cell division 1-like isoform X2 [Gallus gallus]	Gallus gallus	12
847	0	0.51	5.789	5.789	0	gi|363734044	PREDICTED: 26S proteasome non-ATPase regulatory subunit 13 isoform X1 [Gallus gallus]	Gallus gallus	0
364	0	2.76	11.34	7.275	1.85	gi|363734763	PREDICTED: striatin-3 isoformX1 [Gallus gallus]	Gallus gallus	1
364	0	2.63	9.216	4.677	2.063	gi|363734765	PREDICTED: striatin-3 isoformX2 [Gallus gallus]	Gallus gallus	1
371	0	4.36	10.56	10.56	6.522	gi|363735541	PREDICTED: sideroflexin-1 isoform X4 [Gallus gallus]	Gallus gallus	2
261	0	6.47	6.637	4.513	4.513	gi|363735756	PREDICTED: nck-associated protein 1 isoform X2 [Gallus gallus]	Gallus gallus	4
261	0	6.47	6.614	4.497	4.497	gi|363735758	PREDICTED: nck-associated protein 1 isoformX1 [Gallus gallus]	Gallus gallus	4
713	0	1.7	1.111	1.111	1.111	gi|363735848	PREDICTED: oxysterol-binding protein-related protein 6 isoform X3 [Gallus gallus]	Gallus gallus	1
919	0	0.26	0.9109	0.9109	0.9109	gi|363736082	PREDICTED: ubiquitin carboxyl-terminal hydrolase 37 isoform X3 [Gallus gallus]	Gallus gallus	1
716	0	1.68	1.629	0.8147	0.8147	gi|363736097	PREDICTED: CLIP-associating protein 1 isoformX1 [Gallus gallus]	Gallus gallus	1
716	0	1.68	1.639	0.8197	0.8197	gi|363736099	PREDICTED: CLIP-associating protein 1 isoformX2 [Gallus gallus]	Gallus gallus	1
716	0	1.68	1.621	0.8103	0.8103	gi|363736103	PREDICTED: CLIP-associating protein 1 isoformX4 [Gallus gallus]	Gallus gallus	1
141	0	11.94	8.402	7.578	7.578	gi|363736156	PREDICTED: zinc finger E-box-binding homeobox 2 isoformX2 [Gallus gallus]	Gallus gallus	7
141	0	11.94	8.571	7.731	7.731	gi|363736158	PREDICTED: zinc finger E-box-binding homeobox 2 isoformX1 [Gallus gallus]	Gallus gallus	7
811	0	0.83	7.507	3.217	3.217	gi|363736349	PREDICTED: RAB6-interacting golgin isoform X1 [Gallus gallus]	Gallus gallus	1
854	0	0.5	0.9466	0.9466	0	gi|363736448	PREDICTED: calmodulin-regulated spectrin-associated protein 2 isoform X2 [Gallus gallus]	Gallus gallus	0
962	0	0.16	21.68	10.49	0	gi|363737486	PREDICTED: cytochrome c oxidase subunit 5A, mitochondrial isoform 2 [Gallus gallus]	Gallus gallus	0
962	0	0.16	22.96	11.11	0	gi|363737488	PREDICTED: cytochrome c oxidase subunit 5A, mitochondrial isoform 3 [Gallus gallus]	Gallus gallus	0
962	0.13	0.16	21.68	10.49	0	gi|363737490	PREDICTED: cytochrome c oxidase subunit 5A, mitochondrial isoform 1 [Gallus gallus]	Gallus gallus	0
79	0	16.9	15.07	13.42	9.027	gi|363737550	PREDICTED: paired amphipathic helix protein Sin3a isoform X3 [Gallus gallus]	Gallus gallus	8
791	0	1	3.501	3.501	1.979	gi|363737709	PREDICTED: RNA polymerase-associated protein LEO1 isoform X1 [Gallus gallus]	Gallus gallus	1
989	0	0.13	1.101	0.4721	0	gi|363737914	PREDICTED: talin-2 isoform X1 [Gallus gallus]	Gallus gallus	0
18	0	33.02	25.47	24.08	20.95	gi|363738006	PREDICTED: splicing factor 3B subunit 3 isoform X1 [Gallus gallus]	Gallus gallus	18
637	0	2	2.303	2.303	2.303	gi|363738058	PREDICTED: ran-binding protein 10 isoform X4 [Gallus gallus]	Gallus gallus	1
871	0	0.42	1.005	1.005	0	gi|363738123	PREDICTED: solute carrier family 12 member 4 isoformX2 [Gallus gallus]	Gallus gallus	0
871	0	0.42	1.011	1.011	0	gi|363738125	PREDICTED: solute carrier family 12 member 4 isoformX3 [Gallus gallus]	Gallus gallus	0
636	0	2	2.67	2.67	2.67	gi|363738384	PREDICTED: RNA-binding protein NOB1 isoformX1 [Gallus gallus]	Gallus gallus	1
764	1.1	1.23	7.536	2.851	2.851	gi|363738409	PREDICTED: beta-2-syntrophin [Gallus gallus]	Gallus gallus	1
783	0.91	1.03	4.25	4.25	4.25	gi|363738693	PREDICTED: cAMP-dependent protein kinase type II-alpha regulatory subunit [Gallus gallus]	Gallus gallus	1
998	0.1	0.13	9.455	9.455	0	gi|363738896	PREDICTED: transcriptional activator protein Pur-alpha, partial [Gallus gallus]	Gallus gallus	0
885	0.32	0.37	6.873	4.124	0	gi|363738942	PREDICTED: LOW QUALITY PROTEIN: endoplasmic reticulum-Golgi intermediate compartment protein 1 [Gallus gallus]	Gallus gallus	0
587	0	2.03	4.194	2.208	2.208	gi|363739019	PREDICTED: sequestosome-1 isoformX1 [Gallus gallus]	Gallus gallus	1
587	0	2.03	4.623	2.433	2.433	gi|363739021	PREDICTED: sequestosome-1 isoformX2 [Gallus gallus]	Gallus gallus	1
421	0	2	1.795	1.795	1.795	gi|363739032	PREDICTED: CCR4-NOT transcription complex subunit 6 isoform X2 [Gallus gallus]	Gallus gallus	1
709	0	1.86	3.659	2.134	0.686	gi|363739211	PREDICTED: DNA repair protein RAD50 isoform X3 [Gallus gallus]	Gallus gallus	1
922	0	0.26	12.82	12.82	0	gi|363739220	PREDICTED: cytochrome b-c1 complex subunit 8-like isoform X1 [Gallus gallus]	Gallus gallus	0
1003	0.09	0.2	0.4592	0.4592	0	gi|363739432	PREDICTED: LOW QUALITY PROTEIN: meiosis arrest female protein 1 homolog [Gallus gallus]	Gallus gallus	0
117	0	13.44	51.33	51.33	51.33	gi|363739435	PREDICTED: 40S ribosomal protein S15a isoform X2 [Gallus gallus]	Gallus gallus	7
929	0.2	0.24	1.25	1.25	0	gi|363739463	PREDICTED: protein CLEC16A isoform X6 [Gallus gallus]	Gallus gallus	0
590	0	2.05	12.16	6.486	4.054	gi|363739724	PREDICTED: putative RNA-binding protein Luc7-like 1 isoform X6 [Gallus gallus]	Gallus gallus	1
1027	0.08	0.11	3.104	3.104	0	gi|363739728	PREDICTED: uncharacterized protein C7orf26 [Gallus gallus]	Gallus gallus	0
1098	0	0.07	12.68	0	0	gi|363739745	PREDICTED: RNA-binding protein with serine-rich domain 1 isoform X2 [Gallus gallus]	Gallus gallus	0
1052	0	0.09	3.476	3.476	0	gi|363740024	PREDICTED: phosphatidylserine decarboxylase proenzyme isoform X6 [Gallus gallus]	Gallus gallus	0
500	0	2.77	4.157	1.595	0.6283	gi|363740068	PREDICTED: citron Rho-interacting kinase isoform X10 [Gallus gallus]	Gallus gallus	1
867	0	0.43	1.605	1.605	0	gi|363740444	PREDICTED: leucine-rich repeat-containing protein 8A-like isoform X1 [Gallus gallus]	Gallus gallus	0
838	0.54	0.61	1.107	1.107	0	gi|363740559	PREDICTED: general transcription factor 3C polypeptide 4 isoform X2 [Gallus gallus]	Gallus gallus	0
391	0	4.02	7.712	5.656	5.656	gi|363740775	PREDICTED: protein Njmu-R1 isoform X3 [Gallus gallus]	Gallus gallus	2
816	0	0.82	4.167	2.193	2.193	gi|363740811	PREDICTED: 26S proteasome non-ATPase regulatory subunit 12-like isoform 1 [Gallus gallus]	Gallus gallus	1
816	0	0.82	4.358	2.294	2.294	gi|363740813	PREDICTED: 26S proteasome non-ATPase regulatory subunit 12-like isoform 2 [Gallus gallus]	Gallus gallus	1
25	0	26.25	48.8	45.07	45.07	gi|363740848	PREDICTED: actin, cytoplasmic 2-like isoform X1 [Gallus gallus]	Gallus gallus	22
432	0	3.83	12.89	12.89	7.547	gi|363740925	PREDICTED: pyrroline-5-carboxylate reductase 1, mitochondrial isoform X1 [Gallus gallus]	Gallus gallus	2
848	0	0.53	4.505	4.505	0	gi|363740960	PREDICTED: MIF4G domain-containing protein isoform X1 [Gallus gallus]	Gallus gallus	0
889	0.31	0.37	8.14	8.14	0	gi|363741313	PREDICTED: stromal cell-derived factor 2, partial [Gallus gallus]	Gallus gallus	0
479	0	3.15	2.06	2.06	2.06	gi|363741621	PREDICTED: exportin-2 isoform X3 [Gallus gallus]	Gallus gallus	2
1051	0	0.09	1.806	1.806	0	gi|363741946	PREDICTED: ATPase family AAA domain-containing protein 3 isoform X2 [Gallus gallus]	Gallus gallus	0
1067	0.06	0.09	4.955	4.955	0	gi|363742025	PREDICTED: uncharacterized protein LOC419500 [Gallus gallus]	Gallus gallus	0
1009	0	0.12	2.6	2.6	0	gi|363742211	PREDICTED: wiskott-Aldrich syndrome protein family member 2 isoform X3 [Gallus gallus]	Gallus gallus	0
476	0	3.2	54.37	29.13	29.13	gi|363742258	PREDICTED: c-Myc-binding protein isoform X1 [Gallus gallus]	Gallus gallus	2
1083	0.06	0.08	6.25	6.25	0	gi|363742288	PREDICTED: proteasome subunit beta type-2 isoform 1 [Gallus gallus]	Gallus gallus	0
532	0	2.33	4.681	4.681	1.56	gi|363742570	PREDICTED: dolichyl-diphosphooligosaccharide--protein glycosyltransferase subunit STT3A-like isoform X1 [Gallus gallus]	Gallus gallus	1
1043	0	0.1	2.192	2.192	0	gi|363742866	PREDICTED: vacuolar protein sorting-associated protein 72 homolog isoform X1 [Gallus gallus]	Gallus gallus	0
1043	0	0.1	2.192	2.192	0	gi|363742907	PREDICTED: vacuolar protein sorting-associated protein 72 homolog isoform X2 [Gallus gallus]	Gallus gallus	0
630	0	2	1.119	1.119	1.119	gi|363743056	PREDICTED: SLIT-ROBO Rho GTPase-activating protein 2 isoform X7 [Gallus gallus]	Gallus gallus	1
756	0	0.06	0.8946	0.8946	0.8946	gi|363743349	PREDICTED: unconventional myosin-Id isoform X6 [Gallus gallus]	Gallus gallus	1
509	0	2.59	9.976	9.976	4.623	gi|363743351	PREDICTED: 26S protease regulatory subunit 8 isoform X3 [Gallus gallus]	Gallus gallus	1
997	0.1	0.13	2.526	2.526	0	gi|363743385	PREDICTED: LOW QUALITY PROTEIN: 26S proteasome non-ATPase regulatory subunit 11 [Gallus gallus]	Gallus gallus	0
676	0	2	2.954	2.954	2.954	gi|363743665	PREDICTED: scaffold attachment factor B1 isoform X2 [Gallus gallus]	Gallus gallus	1
355	0	4.61	6.158	6.071	3.382	gi|363743721	PREDICTED: AP-3 complex subunit delta-1 isoform X1 [Gallus gallus]	Gallus gallus	3
110	0	14.09	36.24	30.34	21.91	gi|363743834	PREDICTED: homer protein homolog 3 isoformX1 [Gallus gallus]	Gallus gallus	7
110	0	13.1	24.38	24.38	24.38	gi|363743836	PREDICTED: homer protein homolog 3 isoformX2 [Gallus gallus]	Gallus gallus	7
715	0	1.7	5.492	5.492	2.975	gi|363743937	PREDICTED: mothers against decapentaplegic homolog 2-like isoformX2 [Gallus gallus]	Gallus gallus	1
715	0	1.7	5.139	5.139	2.784	gi|363743939	PREDICTED: mothers against decapentaplegic homolog 2-like isoformX1 [Gallus gallus]	Gallus gallus	1
896	0	0.32	1.186	0.8624	0	gi|363744112	PREDICTED: Nipped-B homolog-like isoform X5 [Gallus gallus]	Gallus gallus	0
978	0	0.14	3.247	1.429	0	gi|363744583	PREDICTED: transducin-like enhancer protein 1 isoformX1 [Gallus gallus]	Gallus gallus	0
978	0	0.14	3.247	1.429	0	gi|363744585	PREDICTED: transducin-like enhancer protein 1 isoformX2 [Gallus gallus]	Gallus gallus	0
978	0	0.14	3.209	1.412	0	gi|363744587	PREDICTED: transducin-like enhancer protein 1 isoformX3 [Gallus gallus]	Gallus gallus	0
978	0	0.14	3.272	1.44	0	gi|363744589	PREDICTED: transducin-like enhancer protein 1 isoformX4 [Gallus gallus]	Gallus gallus	0
1008	0	0.12	1.652	1.652	0	gi|363744698	PREDICTED: solute carrier family 12 member 2 isoform X1 [Gallus gallus]	Gallus gallus	0
788	0.88	1	0.7285	0.3974	0.3974	gi|363744770	PREDICTED: Dmx-like 1 isoform X2 [Gallus gallus]	Gallus gallus	1
789	0	0.99	2.532	2.532	2.532	gi|363744781	PREDICTED: general transcription factor IIH subunit 2 isoform X1 [Gallus gallus]	Gallus gallus	1
442	0	3.72	9.961	6.641	4.102	gi|363744983	PREDICTED: SWI/SNF-related matrix-associated actin-dependent regulator of chromatin subfamily D member 1 isoformX2 [Gallus gallus]	Gallus gallus	2
287	0	6	16.91	16.91	16.91	gi|363745375	PREDICTED: B-cell CLL/lymphoma 7 protein family member B isoform X1 [Gallus gallus]	Gallus gallus	3
777	0.98	15.29	26.58	20.98	19.71	gi|363745506	PREDICTED: ATP synthase subunit alpha, mitochondrial isoform X2 [Gallus gallus]	Gallus gallus	8
256	0	6.63	20.34	15.67	15.67	gi|363745512	PREDICTED: spermatogenesis-associated serine-rich protein 2 isoformX1 [Gallus gallus]	Gallus gallus	5
256	0	6.63	20.34	15.67	15.67	gi|363745514	PREDICTED: spermatogenesis-associated serine-rich protein 2 isoformX2 [Gallus gallus]	Gallus gallus	5
1112	0.05	0.07	4.444	4.444	0	gi|363746230	PREDICTED: ubiquitin thioesterase OTUB1 [Gallus gallus]	Gallus gallus	0
981	0	0.14	7.254	7.254	0	gi|363746252	PREDICTED: E3 ubiquitin-protein ligase RING2-B-like, partial [Gallus gallus]	Gallus gallus	0
351	0	4.67	22.7	16.09	12.36	gi|363747261	PREDICTED: poly(rC)-binding protein 2-like isoformX1 [Gallus gallus]	Gallus gallus	3
351	0	4.67	22.64	16.05	12.32	gi|363747263	PREDICTED: poly(rC)-binding protein 2-like isoformX2 [Gallus gallus]	Gallus gallus	3
951	0.14	0.18	6.383	6.383	0	gi|371872727	GTPase KRas [Gallus gallus]	Gallus gallus	0
896	0	0.32	0.8667	0.8667	0	gi|383087742	Nipped-B homolog-like [Gallus gallus]	Gallus gallus	0
1020	0.08	0.11	5.788	3.215	0	gi|389616158	dnaJ homolog subfamily C member 17 [Gallus gallus]	Gallus gallus	0
393	0	4	10.73	10.73	10.73	gi|397529551	ras-related protein Rab-1A [Gallus gallus]	Gallus gallus	2
453	0	2	6.316	6.316	6.316	gi|45382049	twist-related protein 1 [Gallus gallus]	Gallus gallus	1
517	0	2.32	4.46	2.744	1.544	gi|45382077	radixin [Gallus gallus]	Gallus gallus	1
420	0	1.89	8.728	2.743	2.743	gi|45382203	homeobox protein Meis2 [Gallus gallus]	Gallus gallus	1
875	0.34	0.41	1.805	0.6383	0	gi|45382557	low-density lipoprotein receptor-related protein 1 precursor [Gallus gallus]	Gallus gallus	0
882	0.32	0.39	6.571	3.226	1.792	gi|45382619	V-type proton ATPase 116 kDa subunit a isoform 3 [Gallus gallus]	Gallus gallus	1
834	0	0.63	8.808	4.145	0	gi|45382667	transforming protein RhoA [Gallus gallus]	Gallus gallus	1
551	0	5.34	5.941	5.941	4.356	gi|45382681	sodium/potassium-transporting ATPase subunit alpha-3 [Gallus gallus]	Gallus gallus	3
937	0.17	2.49	15.03	9.79	3.497	gi|45382905	F-actin-capping protein subunit alpha-1 [Gallus gallus]	Gallus gallus	1
972	0.12	0.15	2.895	2.895	0	gi|45382955	transcription factor Sp1 [Gallus gallus]	Gallus gallus	0
840	0	0.58	2.85	2.85	2.85	gi|45383081	transcription factor 7 [Gallus gallus]	Gallus gallus	1
1026	0.08	0.11	1.957	1.957	0	gi|45383107	retinoic acid receptor alpha [Gallus gallus]	Gallus gallus	0
715	0	1.7	5.634	5.634	3.052	gi|45383213	mothers against decapentaplegic homolog 3 [Gallus gallus]	Gallus gallus	1
769	1.07	1.21	5.149	5.149	3.168	gi|45383305	alpha-(1,3)-fucosyltransferase 11 precursor [Gallus gallus]	Gallus gallus	1
1087	0.05	2.12	2.887	1.056	1.056	gi|45383309	collagen alpha-1(II) chain precursor [Gallus gallus]	Gallus gallus	1
969	0.12	0.15	4.634	2.439	0	gi|45383323	COUP transcription factor 2 [Gallus gallus]	Gallus gallus	0
808	0.74	0.85	3.167	3.167	3.167	gi|45383358	receptor-interacting serine/threonine-protein kinase 1 [Gallus gallus]	Gallus gallus	1
850	0.47	0.53	4.605	4.605	0	gi|45383402	tumor necrosis factor ligand superfamily member 10 [Gallus gallus]	Gallus gallus	0
1066	0.06	0.09	0.9338	0.9338	0	gi|45383466	pyruvate carboxylase [Gallus gallus]	Gallus gallus	0
770	1.06	1.18	19.61	19.61	19.61	gi|45383594	60S ribosomal protein L39 [Gallus gallus]	Gallus gallus	1
978	0	0.13	1.423	1.423	0	gi|45383652	transducin-like enhancer protein 4 [Gallus gallus]	Gallus gallus	0
778	0.98	4.9	12.88	8.079	6.769	gi|45383696	hexokinase-2 [Gallus gallus]	Gallus gallus	4
780	0.95	1.08	1.836	0.8779	0.8779	gi|45383700	protein diaphanous homolog 1 [Gallus gallus]	Gallus gallus	1
1065	0.06	0.09	2.412	2.412	0	gi|45383840	aryl hydrocarbon receptor nuclear translocator-like protein 2 [Gallus gallus]	Gallus gallus	0
860	0.42	0.48	1.36	1.36	0	gi|45383844	LIM domain kinase 1 [Gallus gallus]	Gallus gallus	0
752	1.27	1.4	6.147	1.199	1.199	gi|45383848	midline 1 (Opitz/BBB syndrome) [Gallus gallus]	Gallus gallus	1
250	0	16.09	47.61	43.88	38.3	gi|45384010	actin, gamma-enteric smooth muscle [Gallus gallus]	Gallus gallus	16
806	0.75	0.85	2.552	2.552	2.552	gi|45384020	nuclear factor 1 X-type [Gallus gallus]	Gallus gallus	1
831	0.59	7.17	6.696	4.209	3.571	gi|45384078	probable global transcription activator SNF2L2 [Gallus gallus]	Gallus gallus	4
1058	0.06	2.96	6.071	3.311	3.311	gi|45384082	catenin alpha-2 [Gallus gallus]	Gallus gallus	2
987	0	0.14	8.563	5.199	0	gi|45384112	serine/threonine-protein phosphatase PP1-beta catalytic subunit [Gallus gallus]	Gallus gallus	0
1018	0.08	0.11	5.333	0	0	gi|45384202	lamin-B2 [Gallus gallus]	Gallus gallus	0
835	0	0.62	13.73	13.73	13.73	gi|45384204	10 kDa heat shock protein, mitochondrial [Gallus gallus]	Gallus gallus	1
757	1.17	1.3	6.434	4.021	4.021	gi|45384304	RNA-binding motif, single-stranded-interacting protein 1 [Gallus gallus]	Gallus gallus	1
923	0.21	0.26	7.292	7.292	0	gi|45384330	ras-related C3 botulinum toxin substrate 1 [Gallus gallus]	Gallus gallus	0
840	0	0.58	2.981	2.981	2.981	gi|45384346	lymphoid enhancer-binding factor 1 [Gallus gallus]	Gallus gallus	1
252	0	6.67	29.65	23.84	18.6	gi|45384410	myosin regulatory light chain 2, smooth muscle minor isoform [Gallus gallus]	Gallus gallus	3
547	0	2.02	11.67	6.111	6.111	gi|45384522	ADP-ribosylation factor 5 [Gallus gallus]	Gallus gallus	1
299	0	5.88	21.38	21.38	20.69	gi|459683853	60S ribosomal protein L26 [Gallus gallus]	Gallus gallus	4
715	0	1.7	5.139	5.139	2.784	gi|46048929	mothers against decapentaplegic homolog 2 [Gallus gallus]	Gallus gallus	1
868	0.37	0.43	1.872	1.872	0	gi|46048942	translocating chain-associated membrane protein 1 [Gallus gallus]	Gallus gallus	0
804	0.75	0.86	5.372	5.372	5.372	gi|46048964	thymocyte nuclear protein 1 [Gallus gallus]	Gallus gallus	1
857	0.43	0.48	1.852	1.852	0	gi|46195820	syntaxin-binding protein 1 [Gallus gallus]	Gallus gallus	0
400	0	4.03	29.55	20.45	20.45	gi|474451694	40S ribosomal protein S24 isoform 1 [Gallus gallus]	Gallus gallus	2
400	0	4.03	29.77	20.61	20.61	gi|474451696	40S ribosomal protein S24 isoform 2 [Gallus gallus]	Gallus gallus	2
369	0	4.34	11.82	11.82	10.91	gi|475504775	histone H1.10 [Gallus gallus]	Gallus gallus	2
608	0	2	11.73	6.704	6.704	gi|476007856	mediator of RNA polymerase II transcription subunit 30 [Gallus gallus]	Gallus gallus	2
407	0	4	16.03	16.03	16.03	gi|47604951	ubiquitin-40S ribosomal protein S27a [Gallus gallus]	Gallus gallus	2
407	0	2	7.031	7.031	7.031	gi|47604954	ubiquitin-60S ribosomal protein L40 [Gallus gallus]	Gallus gallus	1
928	0	0.24	8.667	8.667	0	gi|477507218	DNA-directed RNA polymerases I, II, and III subunit RPABC3 isoform 1 [Gallus gallus]	Gallus gallus	0
928	0.2	0.24	10.66	10.66	0	gi|478246973	DNA-directed RNA polymerases I, II, and III subunit RPABC3 isoform 2 [Gallus gallus]	Gallus gallus	0
864	0.38	0.44	2.808	2.808	0	gi|478247087	nuclear pore complex protein Nup93 [Gallus gallus]	Gallus gallus	0
887	0.32	0.37	7.09	7.09	0	gi|478431019	mediator of RNA polymerase II transcription subunit 8 [Gallus gallus]	Gallus gallus	0
335	0	2.89	21.88	21.88	21.88	gi|478431107	dynein, light chain, roadblock-type 2 [Gallus gallus]	Gallus gallus	2
799	0.8	0.91	7.051	3.205	3.205	gi|478621102	pre-mRNA-splicing factor 38A [Gallus gallus]	Gallus gallus	1
913	0.23	0.28	50	50	20.93	gi|478621112	cytochrome b-c1 complex subunit 6, mitochondrial [Gallus gallus]	Gallus gallus	2
748	0	1.54	7.803	7.803	7.803	gi|478621157	DNA-directed RNA polymerases I and III subunit RPAC1 isoform 1 [Gallus gallus]	Gallus gallus	2
983	0.11	0.14	2.423	2.423	0	gi|478733034	homeobox-containing protein 1 [Gallus gallus]	Gallus gallus	0
1006	0.09	0.12	9.333	5.333	0	gi|480354937	testis-expressed sequence 30 protein [Gallus gallus]	Gallus gallus	0
916	0.23	0.28	0.4821	0.4821	0	gi|480354946	seizure threshold 2 homolog [Gallus gallus]	Gallus gallus	0
844	0.49	1.43	4.684	4.684	4.684	gi|480540308	septin 8 [Gallus gallus]	Gallus gallus	2
827	0.61	0.68	11.76	8.627	8.627	gi|480540360	transcription initiation factor TFIID subunit 9 [Gallus gallus]	Gallus gallus	1
996	0.1	0.13	0.3445	0.3445	0	gi|481026690	vacuolar protein sorting 13 homolog A [Gallus gallus]	Gallus gallus	0
682	0	2.31	13.62	10.17	8.793	gi|482661640	coronin-1C isoform 1 [Gallus gallus]	Gallus gallus	4
903	0.26	0.31	1.793	1.793	0	gi|48374051	prolyl 3-hydroxylase 1 precursor [Gallus gallus]	Gallus gallus	0
961	0.13	0.16	5.159	2.381	0	gi|48374057	RNA-binding protein FUS [Gallus gallus]	Gallus gallus	0
990	0.1	0.13	14.88	6.612	0	gi|483968188	40S ribosomal protein S12 [Gallus gallus]	Gallus gallus	0
681	0	2	2.6	2.6	2.6	gi|485049501	keratin, type I cytoskeletal 19 [Gallus gallus]	Gallus gallus	1
1064	0.06	0.09	1.974	1.974	0	gi|48675901	cadherin-2 precursor [Gallus gallus]	Gallus gallus	0
926	0	0.25	2.128	2.128	0	gi|48976093	alpha-2,8-sialyltransferase 8E [Gallus gallus]	Gallus gallus	0
762	0	1.3	20.16	20.16	5.426	gi|491229154	histone H2A-IV-like [Gallus gallus]	Gallus gallus	1
841	0.52	0.58	1.837	1.837	0	gi|493795072	alpha-1,6-mannosyltransferase ALG12 precursor [Gallus gallus]	Gallus gallus	0
942	0	0.21	9.864	6.803	0	gi|493795864	ATP synthase subunit gamma, mitochondrial isoform 1 [Gallus gallus]	Gallus gallus	0
942	0.16	0.21	9.898	6.826	0	gi|493795921	ATP synthase subunit gamma, mitochondrial isoform 2 [Gallus gallus]	Gallus gallus	0
721	0	1.64	3.175	3.175	3.175	gi|497241294	5'-AMP-activated protein kinase subunit gamma-2 isoform 1 [Gallus gallus]	Gallus gallus	1
721	0	1.64	3.982	3.982	3.982	gi|497241298	5'-AMP-activated protein kinase subunit gamma-2 isoform 2 [Gallus gallus]	Gallus gallus	1
118	0	13.36	49.32	49.32	47.26	gi|50728374	PREDICTED: 40S ribosomal protein S16 isoform X2 [Gallus gallus]	Gallus gallus	7
646	0	2	2.073	2.073	2.073	gi|50729086	PREDICTED: branched-chain-amino-acid aminotransferase, cytosolic isoform X2 [Gallus gallus]	Gallus gallus	1
762	0	1.3	20.16	20.16	5.426	gi|50729228	PREDICTED: histone H2A-IV-like isoform X2 [Gallus gallus]	Gallus gallus	1
762	0	1.3	20.16	20.16	5.426	gi|50729236	PREDICTED: histone H2A-IV-like [Gallus gallus]	Gallus gallus	1
475	0	3.24	16.92	12.94	7.463	gi|50729326	PREDICTED: splicing factor 45 isoform X7 [Gallus gallus]	Gallus gallus	2
910	0	0.29	7.763	7.763	0	gi|50730176	PREDICTED: apolipoprotein O isoform X5 [Gallus gallus]	Gallus gallus	0
507	0	4.01	18.01	14.18	8.812	gi|50730867	PREDICTED: mediator of RNA polymerase II transcription subunit 4 isoform X2 [Gallus gallus]	Gallus gallus	2
645	0	2	14.06	14.06	14.06	gi|50736146	PREDICTED: NADH dehydrogenase [ubiquinone] iron-sulfur protein 6, mitochondrial isoformX3 [Gallus gallus]	419061	1
131	0	12.47	28.82	28.82	26.6	gi|50736203	PREDICTED: endoplasmic reticulum resident protein 44 isoform X2 [Gallus gallus]	Gallus gallus	9
1010	0	0.12	2.152	2.152	0	gi|50742516	PREDICTED: TGF-beta-activated kinase 1 and MAP3K7-binding protein 2 isoform X2 [Gallus gallus]	Gallus gallus	0
775	0	1.18	30.09	30.09	14.16	gi|50742627	PREDICTED: dynein light chain Tctex-type 1 isoformX3 [Gallus gallus]	Gallus gallus	1
785	0	1.02	2.847	2.847	2.847	gi|50744594	PREDICTED: wiskott-Aldrich syndrome protein family member 1 isoform X3 [Gallus gallus]	Gallus gallus	1
711	0	1.72	2.186	2.186	2.186	gi|50746997	PREDICTED: ubiquitin carboxyl-terminal hydrolase 46 isoform X2 [Gallus gallus]	Gallus gallus	1
642	0	2	4.781	4.781	4.781	gi|50747041	PREDICTED: transmembrane protein 33 isoformX2 [Gallus gallus]	Gallus gallus	1
356	0	4.58	7.582	7.582	6.275	gi|50748450	PREDICTED: protein transport protein Sec23A isoform X3 [Gallus gallus]	Gallus gallus	3
388	0	4.14	14.15	12.53	10.44	gi|50748618	PREDICTED: legumain isoform X3 [Gallus gallus]	Gallus gallus	4
781	0	1.07	3.134	3.134	3.134	gi|50753561	PREDICTED: V-type proton ATPase subunit d 1 isoform X2 [Gallus gallus]	Gallus gallus	1
585	0	2.04	6.684	3.856	3.856	gi|50754507	PREDICTED: 26S proteasome non-ATPase regulatory subunit 6 isoform X2 [Gallus gallus]	Gallus gallus	1
922	0	0.26	12.82	12.82	0	gi|50755204	PREDICTED: cytochrome b-c1 complex subunit 8 isoformX2 [Gallus gallus]	Gallus gallus	0
874	0.35	0.4	7.222	7.222	0	gi|50755563	PREDICTED: 28 kDa heat- and acid-stable phosphoprotein isoform X2 [Gallus gallus]	Gallus gallus	0
156	0	11.04	30.74	30.74	26.86	gi|50755579	PREDICTED: dehydrogenase/reductase SDR family member 7B isoform X7 [Gallus gallus]	Gallus gallus	6
790	0	0.99	1.498	1.498	1.498	gi|50756409	PREDICTED: vacuolar protein sorting-associated protein 33A isoform X3 [Gallus gallus]	Gallus gallus	1
867	0.37	0.43	1.605	1.605	0	gi|50757354	PREDICTED: leucine-rich repeat-containing protein 8A isoform X3 [Gallus gallus]	Gallus gallus	0
428	0	3.85	5.991	5.991	5.991	gi|50760435	PREDICTED: 60S ribosomal protein L10a isoform X5 [Gallus gallus]	Gallus gallus	2
110	0	14.09	36.54	30.59	22.1	gi|50761104	PREDICTED: homer protein homolog 3 isoformX3 [Gallus gallus]	Gallus gallus	7
776	0.99	1.11	2.139	2.139	2.139	gi|50761706	PREDICTED: RNA terminal phosphate cyclase-like 1 [Gallus gallus]	Gallus gallus	1
921	0	0.26	10.41	10.41	0	gi|50810900	PREDICTED: coiled-coil domain-containing protein 124 isoform X4 [Gallus gallus]	Gallus gallus	0
475	0	3.05	14.45	10.66	7.109	gi|513157551	PREDICTED: splicing factor 45 isoform X8 [Gallus gallus]	Gallus gallus	2
475	0	3.05	14.49	10.69	7.126	gi|513157557	PREDICTED: splicing factor 45 isoform X9 [Gallus gallus]	Gallus gallus	2
475	0	3.05	14.49	10.69	7.126	gi|513157560	PREDICTED: splicing factor 45 isoform X10 [Gallus gallus]	Gallus gallus	2
475	0	3.05	14.49	10.69	7.126	gi|513157563	PREDICTED: splicing factor 45 isoform X11 [Gallus gallus]	Gallus gallus	2
475	0	3.24	16.96	12.97	7.481	gi|513157568	PREDICTED: splicing factor 45 isoform X12 [Gallus gallus]	Gallus gallus	2
832	0.59	0.67	1.17	0.7634	0.7634	gi|513157597	PREDICTED: LOW QUALITY PROTEIN: myotubularin-related protein 5 [Gallus gallus]	Gallus gallus	1
439	0	3.68	19.05	19.05	19.05	gi|513157925	PREDICTED: histone H2B 5-like isoform X1 [Gallus gallus]	Gallus gallus	2
439	0	3.68	19.05	19.05	19.05	gi|513157927	PREDICTED: histone H2B 5-like isoform X2 [Gallus gallus]	Gallus gallus	2
814	0	0.87	2.887	2.362	0	gi|513158130	PREDICTED: AT-rich interactive domain-containing protein 2 isoform X6 [Gallus gallus]	Gallus gallus	0
814	0	0.87	2.916	2.386	0	gi|513158132	PREDICTED: AT-rich interactive domain-containing protein 2 isoform X7 [Gallus gallus]	Gallus gallus	0
814	0	0.87	2.949	2.413	0	gi|513158134	PREDICTED: AT-rich interactive domain-containing protein 2 isoform X8 [Gallus gallus]	Gallus gallus	0
814	0.71	0.87	2.975	2.434	0	gi|513158136	PREDICTED: AT-rich interactive domain-containing protein 2 isoform X9 [Gallus gallus]	Gallus gallus	0
641	0	2	1.236	1.236	1.236	gi|513158259	PREDICTED: oxysterol-binding protein-related protein 8 isoform X7 [Gallus gallus]	Gallus gallus	1
641	0	2	1.237	1.237	1.237	gi|513158261	PREDICTED: oxysterol-binding protein-related protein 8 isoform X8 [Gallus gallus]	Gallus gallus	1
641	0	2	1.272	1.272	1.272	gi|513158263	PREDICTED: oxysterol-binding protein-related protein 8 isoform X9 [Gallus gallus]	Gallus gallus	1
641	0	2	1.275	1.275	1.275	gi|513158265	PREDICTED: oxysterol-binding protein-related protein 8 isoform X10 [Gallus gallus]	Gallus gallus	1
641	0	2	1.297	1.297	1.297	gi|513158267	PREDICTED: oxysterol-binding protein-related protein 8 isoform X11 [Gallus gallus]	Gallus gallus	1
641	0	2	1.378	1.378	1.378	gi|513158269	PREDICTED: oxysterol-binding protein-related protein 8 isoform X12 [Gallus gallus]	Gallus gallus	1
1025	0.08	0.11	5.455	5.455	0	gi|513158815	PREDICTED: modulator of retrovirus infection homolog [Gallus gallus]	Gallus gallus	0
579	0	2.05	21.36	11.65	11.65	gi|513158840	PREDICTED: histone H4-like [Gallus gallus]	Gallus gallus	1
762	0	1.3	20.16	20.16	5.426	gi|513158856	PREDICTED: histone H2A-IV-like [Gallus gallus]	Gallus gallus	1
439	0	3.68	12.31	12.31	12.31	gi|513158882	PREDICTED: histone H2B 1/2/3/4/6-like [Gallus gallus]	Gallus gallus	2
762	0	1.3	20.16	20.16	5.426	gi|513158885	PREDICTED: histone H2A-IV-like isoform X3 [Gallus gallus]	Gallus gallus	1
762	0	1.3	12.32	12.32	3.318	gi|513158892	PREDICTED: histone H2A-IV-like [Gallus gallus]	Gallus gallus	1
836	0.55	2.96	3.469	2.122	1.51	gi|513159074	PREDICTED: histone acetyltransferase p300 isoform X2 [Gallus gallus]	Gallus gallus	2
579	0	2.05	32.84	17.91	17.91	gi|513159235	PREDICTED: histone H4 type VIII-like [Gallus gallus]	Gallus gallus	1
558	0	2.11	1.876	1.876	0.9378	gi|513159599	PREDICTED: WASH complex subunit 7 isoform X1 [Gallus gallus]	Gallus gallus	1
558	0	2.11	1.877	1.877	0.9386	gi|513159602	PREDICTED: WASH complex subunit 7 isoform X2 [Gallus gallus]	Gallus gallus	1
558	0	2.11	1.877	1.877	0.9386	gi|513159605	PREDICTED: WASH complex subunit 7 isoform X3 [Gallus gallus]	Gallus gallus	1
558	0	2.11	1.876	1.876	0.9378	gi|513159623	PREDICTED: WASH complex subunit 7-like isoform X1 [Gallus gallus]	Gallus gallus	1
558	0	2.11	1.877	1.877	0.9386	gi|513159626	PREDICTED: WASH complex subunit 7-like isoform X2 [Gallus gallus]	Gallus gallus	1
1005	0	0.12	2.5	1.364	0	gi|513160088	PREDICTED: IQ motif and SEC7 domain-containing protein 3 isoform X1 [Gallus gallus]	Gallus gallus	0
1005	0	0.12	2.663	1.453	0	gi|513160091	PREDICTED: IQ motif and SEC7 domain-containing protein 3 isoform X2 [Gallus gallus]	Gallus gallus	0
1005	0	0.12	2.5	1.364	0	gi|513160094	PREDICTED: IQ motif and SEC7 domain-containing protein 3 isoform X3 [Gallus gallus]	Gallus gallus	0
1005	0	0.12	2.899	1.581	0	gi|513160097	PREDICTED: IQ motif and SEC7 domain-containing protein 3 isoform X4 [Gallus gallus]	Gallus gallus	0
1005	0	0.12	2.899	1.581	0	gi|513160100	PREDICTED: IQ motif and SEC7 domain-containing protein 3 isoform X5 [Gallus gallus]	Gallus gallus	0
1005	0	0.12	2.899	1.581	0	gi|513160103	PREDICTED: IQ motif and SEC7 domain-containing protein 3 isoform X6 [Gallus gallus]	Gallus gallus	0
1005	0.09	0.12	2.906	1.585	0	gi|513160106	PREDICTED: IQ motif and SEC7 domain-containing protein 3 isoform X7 [Gallus gallus]	Gallus gallus	0
245	0	7.06	26.25	26.25	15.63	gi|513160649	PREDICTED: beta-parvin isoform X5 [Gallus gallus]	Gallus gallus	3
245	0	7.06	26.73	26.73	15.92	gi|513160652	PREDICTED: beta-parvin isoform X6 [Gallus gallus]	Gallus gallus	3
1060	0.06	0.25	3.249	3.249	0	gi|513161101	PREDICTED: intermediate filament family orphan 1 [Gallus gallus]	Gallus gallus	0
971	0	0.15	0.8571	0.8571	0	gi|513161910	PREDICTED: sentrin-specific protease 7 isoform X2 [Gallus gallus]	Gallus gallus	0
971	0	0.15	0.8876	0.8876	0	gi|513161913	PREDICTED: sentrin-specific protease 7 isoform X3 [Gallus gallus]	Gallus gallus	0
971	0	0.15	0.8876	0.8876	0	gi|513161916	PREDICTED: sentrin-specific protease 7 isoform X4 [Gallus gallus]	Gallus gallus	0
971	0	0.15	0.9146	0.9146	0	gi|513161919	PREDICTED: sentrin-specific protease 7 isoform X5 [Gallus gallus]	Gallus gallus	0
971	0	0.15	0.9146	0.9146	0	gi|513161922	PREDICTED: sentrin-specific protease 7 isoform X6 [Gallus gallus]	Gallus gallus	0
971	0	0.15	0.9804	0.9804	0	gi|513161925	PREDICTED: sentrin-specific protease 7 isoform X7 [Gallus gallus]	Gallus gallus	0
971	0.12	0.15	0.8571	0.8571	0	gi|513161928	PREDICTED: sentrin-specific protease 7 isoform X1 [Gallus gallus]	Gallus gallus	0
982	0.11	0.14	2.215	2.215	0	gi|513162781	PREDICTED: uncharacterized protein ENSP00000386791 homolog [Gallus gallus]	Gallus gallus	0
910	0	0.29	7.763	7.763	0	gi|513163399	PREDICTED: apolipoprotein O isoform X6 [Gallus gallus]	Gallus gallus	0
910	0	0.29	7.763	7.763	0	gi|513163404	PREDICTED: apolipoprotein O isoform X7 [Gallus gallus]	Gallus gallus	0
910	0	0.29	7.834	7.834	0	gi|513163407	PREDICTED: apolipoprotein O isoform X8 [Gallus gallus]	Gallus gallus	0
910	0.24	0.29	9.189	9.189	0	gi|513163410	PREDICTED: apolipoprotein O isoform X9 [Gallus gallus]	Gallus gallus	0
365	0	4.47	2.478	2.478	1.599	gi|513164030	PREDICTED: cytoplasmic FMR1-interacting protein 1 isoform X2 [Gallus gallus]	Gallus gallus	3
731	0.03	1.67	3.008	1.88	0.9023	gi|513164258	PREDICTED: mitogen-activated protein kinase kinase kinase kinase 4 isoform X3 [Gallus gallus]	Gallus gallus	1
731	0.03	1.67	3.12	1.95	0.936	gi|513164261	PREDICTED: mitogen-activated protein kinase kinase kinase kinase 4 isoform X4 [Gallus gallus]	Gallus gallus	1
731	0	1.61	2.023	2.023	0.9709	gi|513164264	PREDICTED: mitogen-activated protein kinase kinase kinase kinase 4 isoform X5 [Gallus gallus]	Gallus gallus	1
849	0.47	0.53	1.214	1.214	0	gi|513164459	PREDICTED: gamma-tubulin complex component 3 isoform X3 [Gallus gallus]	Gallus gallus	0
598	0	2.01	1.633	0.8167	0.8167	gi|513164679	PREDICTED: importin-5 isoform X6 [Gallus gallus]	Gallus gallus	1
598	0	2	0.8388	0.8388	0.8388	gi|513164685	PREDICTED: importin-5 isoform X8 [Gallus gallus]	Gallus gallus	1
598	0	2	0.8419	0.8419	0.8419	gi|513164688	PREDICTED: importin-5 isoform X9 [Gallus gallus]	Gallus gallus	1
200	0	8.56	5.241	3.97	2.912	gi|513164988	PREDICTED: LIM domain only protein 7 isoform X13 [Gallus gallus]	Gallus gallus	4
200	0	8.56	5.249	3.977	2.916	gi|513164991	PREDICTED: LIM domain only protein 7 isoform X12 [Gallus gallus]	Gallus gallus	4
200	0	8.56	5.255	3.981	2.919	gi|513164994	PREDICTED: LIM domain only protein 7 isoform X14 [Gallus gallus]	Gallus gallus	4
200	0	8.56	5.286	4.004	2.936	gi|513164997	PREDICTED: LIM domain only protein 7 isoform X15 [Gallus gallus]	Gallus gallus	4
200	0	8.56	5.294	4.011	2.941	gi|513165000	PREDICTED: LIM domain only protein 7 isoform X16 [Gallus gallus]	Gallus gallus	4
200	0	8.56	5.317	4.028	2.954	gi|513165003	PREDICTED: LIM domain only protein 7 isoform X17 [Gallus gallus]	Gallus gallus	4
200	0	8.56	5.372	4.069	2.984	gi|513165006	PREDICTED: LIM domain only protein 7 isoform X18 [Gallus gallus]	Gallus gallus	4
200	0	8.56	5.534	4.192	3.074	gi|513165010	PREDICTED: LIM domain only protein 7 isoform X19 [Gallus gallus]	Gallus gallus	4
200	0	8.56	6.066	4.596	3.37	gi|513165013	PREDICTED: LIM domain only protein 7 isoform X20 [Gallus gallus]	Gallus gallus	4
872	0	0.41	1.049	1.049	0	gi|513165131	PREDICTED: protein diaphanous homolog 3 isoform X2 [Gallus gallus]	Gallus gallus	0
872	0.36	0.41	1.079	1.079	0	gi|513165134	PREDICTED: protein diaphanous homolog 3 isoform X1 [Gallus gallus]	Gallus gallus	0
1082	0.06	0.08	3.142	3.142	0	gi|513165509	PREDICTED: vacuolar protein-sorting-associated protein 36 isoform X1 [Gallus gallus]	Gallus gallus	0
711	0	1.72	1.961	1.961	1.961	gi|513165785	PREDICTED: ubiquitin carboxyl-terminal hydrolase 12 isoform X4 [Gallus gallus]	Gallus gallus	1
711	0	1.72	1.99	1.99	1.99	gi|513165788	PREDICTED: ubiquitin carboxyl-terminal hydrolase 12 isoform X5 [Gallus gallus]	Gallus gallus	1
711	0	1.72	2.1	2.1	2.1	gi|513165791	PREDICTED: ubiquitin carboxyl-terminal hydrolase 12 isoform X6 [Gallus gallus]	Gallus gallus	1
569	0	2	2.806	2.806	2.806	gi|513165906	PREDICTED: spindle and kinetochore-associated protein 3 isoformX2 [Gallus gallus]	Gallus gallus	1
1011	0.09	0.12	4.783	4.783	0	gi|513166658	PREDICTED: leukemia-associated protein 7 [Gallus gallus]	Gallus gallus	0
206	0	8.17	10.86	6.283	6.283	gi|513166710	PREDICTED: tripartite motif-containing protein 3 isoform X11 [Gallus gallus]	Gallus gallus	4
206	0	8.17	10.91	6.31	6.31	gi|513166713	PREDICTED: tripartite motif-containing protein 3 isoform X12 [Gallus gallus]	Gallus gallus	4
206	0	8.17	11.14	6.441	6.441	gi|513166716	PREDICTED: tripartite motif-containing protein 3 isoform X13 [Gallus gallus]	Gallus gallus	4
206	0	8.17	11.47	6.637	6.637	gi|513166719	PREDICTED: tripartite motif-containing protein 3 isoform X14 [Gallus gallus]	Gallus gallus	4
206	0	8.17	11.53	6.667	6.667	gi|513166722	PREDICTED: tripartite motif-containing protein 3 isoform X15 [Gallus gallus]	Gallus gallus	4
206	0	8.17	11.78	6.813	6.813	gi|513166725	PREDICTED: tripartite motif-containing protein 3 isoform X16 [Gallus gallus]	Gallus gallus	4
206	0	8.17	11.83	6.845	6.845	gi|513166728	PREDICTED: tripartite motif-containing protein 3 isoform X17 [Gallus gallus]	Gallus gallus	4
206	0	8.17	12.44	7.195	7.195	gi|513166731	PREDICTED: tripartite motif-containing protein 3 isoform X18 [Gallus gallus]	Gallus gallus	4
725	0	1.68	5.105	2.594	1.841	gi|513167648	PREDICTED: RNA-binding protein 33 isoform X3 [Gallus gallus]	Gallus gallus	1
725	0	1.68	5.109	2.596	1.843	gi|513167651	PREDICTED: RNA-binding protein 33 isoformX2 [Gallus gallus]	Gallus gallus	1
725	0	1.68	5.318	2.703	1.918	gi|513167654	PREDICTED: RNA-binding protein 33 isoform X4 [Gallus gallus]	Gallus gallus	1
725	0	1.68	5.417	2.753	1.954	gi|513167657	PREDICTED: RNA-binding protein 33 isoform X5 [Gallus gallus]	Gallus gallus	1
38	0	23.85	30.78	22.28	15.23	gi|513167767	PREDICTED: kinesin-1 heavy chain isoform X3 [Gallus gallus]	Gallus gallus	11
38	0	21.86	30.06	19.94	12.91	gi|513167770	PREDICTED: kinesin-1 heavy chain isoform X4 [Gallus gallus]	Gallus gallus	10
384	0	4.31	8	8	8	gi|513167900	PREDICTED: WW domain-containing adapter protein with coiled-coil isoform X8 [Gallus gallus]	Gallus gallus	3
384	0	4.31	8.163	8.163	8.163	gi|513167903	PREDICTED: WW domain-containing adapter protein with coiled-coil isoform X9 [Gallus gallus]	Gallus gallus	3
384	0	4.31	8.29	8.29	8.29	gi|513167906	PREDICTED: WW domain-containing adapter protein with coiled-coil isoform X10 [Gallus gallus]	Gallus gallus	3
384	0	4.31	10.06	10.06	10.06	gi|513167913	PREDICTED: WW domain-containing adapter protein with coiled-coil isoform X12 [Gallus gallus]	Gallus gallus	3
384	0	2.41	6.713	6.713	6.713	gi|513167919	PREDICTED: WW domain-containing adapter protein with coiled-coil isoform X7 [Gallus gallus]	Gallus gallus	2
492	0	2.91	10.29	10.29	10.29	gi|513169077	PREDICTED: 60S ribosomal protein L15 isoform X4 [Gallus gallus]	Gallus gallus	2
757	0	1.28	3.432	3.432	3.432	gi|513169133	PREDICTED: RNA-binding motif, single-stranded-interacting protein 3 isoform X6 [Gallus gallus]	Gallus gallus	1
757	0	1.28	3.448	3.448	3.448	gi|513169136	PREDICTED: RNA-binding motif, single-stranded-interacting protein 3 isoform X7 [Gallus gallus]	Gallus gallus	1
757	0	1.28	3.456	3.456	3.456	gi|513169139	PREDICTED: RNA-binding motif, single-stranded-interacting protein 3 isoform X8 [Gallus gallus]	Gallus gallus	1
757	0	1.28	3.571	3.571	3.571	gi|513169142	PREDICTED: RNA-binding motif, single-stranded-interacting protein 3 isoform X9 [Gallus gallus]	Gallus gallus	1
757	0	1.28	3.58	3.58	3.58	gi|513169145	PREDICTED: RNA-binding motif, single-stranded-interacting protein 3 isoform X5 [Gallus gallus]	Gallus gallus	1
403	0	4	19.61	13.07	13.07	gi|513169213	PREDICTED: serine/arginine repetitive matrix protein 3 isoform X9 [Gallus gallus]	Gallus gallus	2
726	0	1.62	1.105	1.105	1.105	gi|513169358	PREDICTED: phosphatidylinositide phosphatase SAC1 isoform X4 [Gallus gallus]	Gallus gallus	1
726	0	1.62	1.639	1.639	1.639	gi|513169361	PREDICTED: phosphatidylinositide phosphatase SAC1 isoform X5 [Gallus gallus]	Gallus gallus	1
726	0	1.62	1.672	1.672	1.672	gi|513169364	PREDICTED: phosphatidylinositide phosphatase SAC1 isoform X6 [Gallus gallus]	Gallus gallus	1
995	0.1	0.13	1.23	1.23	0	gi|513170102	PREDICTED: cullin-1 isoform X4 [Gallus gallus]	Gallus gallus	0
755	0	1.37	10.63	4.348	4.348	gi|513171093	PREDICTED: mediator of RNA polymerase II transcription subunit 10 isoform X2 [Gallus gallus]	Gallus gallus	1
755	1.23	1.37	14.01	5.732	5.732	gi|513171096	PREDICTED: mediator of RNA polymerase II transcription subunit 10 isoform X3 [Gallus gallus]	Gallus gallus	1
131	0	12.47	28.61	28.61	26.41	gi|513171405	PREDICTED: endoplasmic reticulum resident protein 44 isoform X3 [Gallus gallus]	Gallus gallus	9
800	0.8	0.91	10.42	10.42	10.42	gi|513171419	PREDICTED: protein transport protein Sec61 subunit beta [Gallus gallus]	Gallus gallus	1
938	0.17	0.22	1.918	0.6886	0	gi|513171896	PREDICTED: structural maintenance of chromosomes flexible hinge domain-containing protein 1 [Gallus gallus]	Gallus gallus	0
515	0	2.53	7.528	6.399	1.757	gi|513172253	PREDICTED: aspartyl/asparaginyl beta-hydroxylase isoform X12 [Gallus gallus]	Gallus gallus	1
515	0	2.53	7.538	6.407	1.759	gi|513172255	PREDICTED: aspartyl/asparaginyl beta-hydroxylase isoform X13 [Gallus gallus]	Gallus gallus	1
515	0	2.53	7.547	6.415	1.761	gi|513172257	PREDICTED: aspartyl/asparaginyl beta-hydroxylase isoform X14 [Gallus gallus]	Gallus gallus	1
515	0	2.51	6.522	6.522	1.79	gi|513172259	PREDICTED: aspartyl/asparaginyl beta-hydroxylase isoform X15 [Gallus gallus]	Gallus gallus	1
515	0	2.53	7.673	6.522	1.79	gi|513172261	PREDICTED: aspartyl/asparaginyl beta-hydroxylase isoform X11 [Gallus gallus]	Gallus gallus	1
515	0	2.53	7.712	6.555	1.799	gi|513172263	PREDICTED: aspartyl/asparaginyl beta-hydroxylase isoform X16 [Gallus gallus]	Gallus gallus	1
515	0	2.53	7.712	6.555	1.799	gi|513172265	PREDICTED: aspartyl/asparaginyl beta-hydroxylase isoform X17 [Gallus gallus]	Gallus gallus	1
515	0	2.51	6.649	6.649	1.825	gi|513172267	PREDICTED: aspartyl/asparaginyl beta-hydroxylase isoform X18 [Gallus gallus]	Gallus gallus	1
515	0	2.53	8.075	6.864	1.884	gi|513172269	PREDICTED: aspartyl/asparaginyl beta-hydroxylase isoform X19 [Gallus gallus]	Gallus gallus	1
1099	0.05	0.07	5.247	0	0	gi|513172727	PREDICTED: THO complex subunit 1 [Gallus gallus]	Gallus gallus	0
187	0	7.19	13.99	11.42	9.114	gi|513173803	PREDICTED: uncharacterized protein LOC769368 isoform X2 [Gallus gallus]	Gallus gallus	5
187	0	7.19	14.01	11.44	9.126	gi|513173806	PREDICTED: uncharacterized protein LOC769368 isoform X3 [Gallus gallus]	Gallus gallus	5
187	0	9.26	17.31	14.66	12.29	gi|513173809	PREDICTED: uncharacterized protein LOC769368 isoform X4 [Gallus gallus]	Gallus gallus	6
187	0	7.19	14.61	11.93	9.517	gi|513173818	PREDICTED: uncharacterized protein LOC769368 isoform X7 [Gallus gallus]	Gallus gallus	5
602	0	7.19	16.1	13.37	10.91	gi|513173821	PREDICTED: uncharacterized protein LOC769368 isoform X8 [Gallus gallus]	Gallus gallus	6
1093	0.05	0.08	6.061	6.061	0	gi|513173849	PREDICTED: chromatin accessibility complex protein 1, partial [Gallus gallus]	Gallus gallus	0
693	0	2	0.4433	0.4433	0.4433	gi|513174077	PREDICTED: ral GTPase-activating protein subunit alpha-2 isoform X6 [Gallus gallus]	Gallus gallus	1
693	0	2	0.4539	0.4539	0.4539	gi|513174080	PREDICTED: ral GTPase-activating protein subunit alpha-2 isoform X7 [Gallus gallus]	Gallus gallus	1
693	0	2	0.4571	0.4571	0.4571	gi|513174083	PREDICTED: ral GTPase-activating protein subunit alpha-2 isoform X8 [Gallus gallus]	Gallus gallus	1
693	0	2	0.4685	0.4685	0.4685	gi|513174086	PREDICTED: ral GTPase-activating protein subunit alpha-2 isoform X5 [Gallus gallus]	Gallus gallus	1
224	0	7.74	14.69	12.64	10.9	gi|513174115	PREDICTED: kinesin light chain 4 isoform X2 [Gallus gallus]	Gallus gallus	5
224	0	7.74	14.9	12.82	11.06	gi|513174120	PREDICTED: kinesin light chain 4 isoform X3 [Gallus gallus]	Gallus gallus	5
224	0	7.74	14.88	12.8	11.04	gi|513174123	PREDICTED: kinesin light chain 4 isoform X4 [Gallus gallus]	Gallus gallus	5
224	0	7.74	15.07	12.97	11.18	gi|513174126	PREDICTED: kinesin light chain 4 isoform X5 [Gallus gallus]	Gallus gallus	5
224	0	7.74	17.1	14.71	12.68	gi|513174129	PREDICTED: kinesin light chain 4 isoform X6 [Gallus gallus]	Gallus gallus	5
224	0	7.74	17.38	14.95	12.9	gi|513174132	PREDICTED: kinesin light chain 4 isoform X7 [Gallus gallus]	Gallus gallus	5
1103	0.05	0.07	7.78	0	0	gi|513174668	PREDICTED: heterogeneous nuclear ribonucleoprotein L-like [Gallus gallus]	Gallus gallus	0
744	0	1.55	8.659	6.425	6.425	gi|513174671	PREDICTED: serine/arginine-rich splicing factor 7-like isoform X2 [Gallus gallus]	Gallus gallus	2
744	0	1.55	8.986	6.667	6.667	gi|513174674	PREDICTED: serine/arginine-rich splicing factor 7-like isoform X3 [Gallus gallus]	Gallus gallus	2
744	0	1.55	11.79	8.745	8.745	gi|513174677	PREDICTED: serine/arginine-rich splicing factor 7-like isoform X4 [Gallus gallus]	Gallus gallus	2
744	0	1.55	13.03	9.664	9.664	gi|513174688	PREDICTED: serine/arginine-rich splicing factor 7-like isoform X5 [Gallus gallus]	Gallus gallus	2
744	0	1.55	13.72	10.18	10.18	gi|513174691	PREDICTED: serine/arginine-rich splicing factor 7-like isoform X6 [Gallus gallus]	Gallus gallus	2
464	0	3.23	8.786	5.751	5.751	gi|513175091	PREDICTED: metastasis-associated protein MTA3 isoform X5 [Gallus gallus]	Gallus gallus	3
464	0	3.23	9.031	5.911	5.911	gi|513175094	PREDICTED: metastasis-associated protein MTA3 isoform X6 [Gallus gallus]	Gallus gallus	3
464	0	3.23	9.091	5.95	5.95	gi|513175097	PREDICTED: metastasis-associated protein MTA3 isoform X4 [Gallus gallus]	Gallus gallus	3
464	0	3.23	9.892	6.475	6.475	gi|513175100	PREDICTED: metastasis-associated protein MTA3 isoform X7 [Gallus gallus]	Gallus gallus	3
925	0	1.77	3.619	3.619	1.568	gi|513175458	PREDICTED: striatin isoform X5 [Gallus gallus]	Gallus gallus	1
925	0	1.77	3.663	3.663	1.587	gi|513175462	PREDICTED: striatin isoform X6 [Gallus gallus]	Gallus gallus	1
925	0	1.77	3.75	3.75	1.625	gi|513175465	PREDICTED: striatin isoform X4 [Gallus gallus]	Gallus gallus	1
925	0	1.77	3.774	3.774	1.635	gi|513175468	PREDICTED: striatin isoform X7 [Gallus gallus]	Gallus gallus	1
925	0.2	1.77	3.932	3.932	1.704	gi|513175471	PREDICTED: striatin isoform X8 [Gallus gallus]	Gallus gallus	1
566	0	2.03	2.652	0.6028	0.6028	gi|513175605	PREDICTED: centrosomal protein of 170 kDa isoform X4 [Gallus gallus]	Gallus gallus	1
566	0	2.03	2.668	0.6064	0.6064	gi|513175608	PREDICTED: centrosomal protein of 170 kDa isoform X5 [Gallus gallus]	Gallus gallus	1
566	0	2.03	2.68	0.609	0.609	gi|513175611	PREDICTED: centrosomal protein of 170 kDa isoform X6 [Gallus gallus]	Gallus gallus	1
566	0	2.03	2.696	0.6127	0.6127	gi|513175616	PREDICTED: centrosomal protein of 170 kDa isoform X7 [Gallus gallus]	Gallus gallus	1
566	0	2.03	2.711	0.6161	0.6161	gi|513175619	PREDICTED: centrosomal protein of 170 kDa isoform X8 [Gallus gallus]	Gallus gallus	1
566	0	2.03	2.735	0.6215	0.6215	gi|513175622	PREDICTED: centrosomal protein of 170 kDa isoform X9 [Gallus gallus]	Gallus gallus	1
566	0	2.03	2.801	0.6365	0.6365	gi|513175628	PREDICTED: centrosomal protein of 170 kDa isoform X11 [Gallus gallus]	Gallus gallus	1
566	0	2.03	2.881	0.6549	0.6549	gi|513175631	PREDICTED: centrosomal protein of 170 kDa isoform X12 [Gallus gallus]	Gallus gallus	1
566	0	2.03	2.889	0.6566	0.6566	gi|513175634	PREDICTED: centrosomal protein of 170 kDa isoform X13 [Gallus gallus]	Gallus gallus	1
1111	0	0.07	4.639	4.639	0	gi|513175659	PREDICTED: microtubule-associated proteins 1A/1B light chain 3C isoform X5 [Gallus gallus]	Gallus gallus	0
1111	0.05	0.07	4.663	4.663	0	gi|513175663	PREDICTED: microtubule-associated proteins 1A/1B light chain 3C isoform X6 [Gallus gallus]	Gallus gallus	0
643	0	2	4.739	4.739	4.739	gi|513176258	PREDICTED: pre-mRNA-splicing regulator WTAP isoform X6 [Gallus gallus]	Gallus gallus	1
643	0	2	4.938	4.938	4.938	gi|513176262	PREDICTED: pre-mRNA-splicing regulator WTAP isoform X5 [Gallus gallus]	Gallus gallus	1
56	0	19.39	9.451	6.802	3.303	gi|513176284	PREDICTED: utrophin isoform X2 [Gallus gallus]	Gallus gallus	8
1010	0.09	0.12	2.408	2.408	0	gi|513176371	PREDICTED: TGF-beta-activated kinase 1 and MAP3K7-binding protein 2 isoform X3 [Gallus gallus]	Gallus gallus	0
377	0	4.33	6.959	5.46	4.176	gi|513176440	PREDICTED: monofunctional C1-tetrahydrofolate synthase, mitochondrial isoform X3 [Gallus gallus]	Gallus gallus	3
377	0	4.33	6.959	5.46	4.176	gi|513176444	PREDICTED: monofunctional C1-tetrahydrofolate synthase, mitochondrial isoform X4 [Gallus gallus]	Gallus gallus	3
377	0	2.01	5.153	5.153	3.482	gi|513176450	PREDICTED: monofunctional C1-tetrahydrofolate synthase, mitochondrial isoform X5 [Gallus gallus]	Gallus gallus	2
377	0	2.01	5.355	5.355	3.618	gi|513176453	PREDICTED: monofunctional C1-tetrahydrofolate synthase, mitochondrial isoform X6 [Gallus gallus]	Gallus gallus	2
510	0	2	1.656	0.8639	0.8639	gi|513176544	PREDICTED: protein SCAF8 isoform X1 [Gallus gallus]	Gallus gallus	1
510	0	2	1.656	0.8639	0.8639	gi|513176547	PREDICTED: protein SCAF8 isoform X2 [Gallus gallus]	Gallus gallus	1
510	0	2	1.656	0.8639	0.8639	gi|513176550	PREDICTED: protein SCAF8 isoform X3 [Gallus gallus]	Gallus gallus	1
510	0	2	1.749	0.9125	0.9125	gi|513176553	PREDICTED: protein SCAF8 isoform X4 [Gallus gallus]	Gallus gallus	1
775	0	1.18	28.57	28.57	13.45	gi|513176681	PREDICTED: dynein light chain Tctex-type 1 isoform X4 [Gallus gallus]	Gallus gallus	1
775	0	1.18	28.57	28.57	13.45	gi|513176684	PREDICTED: dynein light chain Tctex-type 1 isoform X5 [Gallus gallus]	Gallus gallus	1
1092	0.05	0.08	11.71	3.481	0	gi|513177090	PREDICTED: egl nine homolog 1 [Gallus gallus]	Gallus gallus	0
785	0	1.02	2.735	2.735	2.735	gi|513177670	PREDICTED: wiskott-Aldrich syndrome protein family member 1 isoform X4 [Gallus gallus]	Gallus gallus	1
785	0.91	1.02	2.847	2.847	2.847	gi|513177673	PREDICTED: wiskott-Aldrich syndrome protein family member 1 isoform X5 [Gallus gallus]	Gallus gallus	1
559	0	2.27	1.668	0.3946	0.2152	gi|513178062	PREDICTED: midasin isoform X3 [Gallus gallus]	Gallus gallus	1
559	0	2.27	1.668	0.3947	0.2153	gi|513178065	PREDICTED: midasin isoform X4 [Gallus gallus]	Gallus gallus	1
339	0	4.87	13.65	13.33	13.33	gi|513178827	PREDICTED: 40S ribosomal protein S7 isoform X7 [Gallus gallus]	Gallus gallus	3
339	0	4.87	22.16	21.65	21.65	gi|513178835	PREDICTED: 40S ribosomal protein S7 isoform X8 [Gallus gallus]	Gallus gallus	3
878	0	2.59	4.628	2.386	1.446	gi|513178961	PREDICTED: rho-associated protein kinase 2 isoform X1 [Gallus gallus]	Gallus gallus	2
878	0	2.59	4.741	2.444	1.481	gi|513178964	PREDICTED: rho-associated protein kinase 2 isoform X2 [Gallus gallus]	Gallus gallus	2
878	0.33	2.59	5.161	2.661	1.613	gi|513178967	PREDICTED: rho-associated protein kinase 2 isoform X3 [Gallus gallus]	Gallus gallus	2
934	0	1.87	9.864	9.864	3.061	gi|513179265	PREDICTED: microtubule-associated protein RP/EB family member 3-like isoform X2 [Gallus gallus]	Gallus gallus	1
934	0.18	1.87	11.03	11.03	3.422	gi|513179268	PREDICTED: microtubule-associated protein RP/EB family member 3-like isoform X1 [Gallus gallus]	Gallus gallus	1
767	0	1.22	6.414	4.77	1.48	gi|513179323	PREDICTED: trifunctional enzyme subunit beta, mitochondrial isoform X4 [Gallus gallus]	Gallus gallus	1
767	0	1.22	6.633	4.932	1.531	gi|513179326	PREDICTED: trifunctional enzyme subunit beta, mitochondrial isoform X3 [Gallus gallus]	Gallus gallus	1
767	1.07	1.22	7.895	5.87	1.822	gi|513179329	PREDICTED: trifunctional enzyme subunit beta, mitochondrial isoform X5 [Gallus gallus]	Gallus gallus	1
1110	0	0.07	1.447	1.447	0	gi|513179372	PREDICTED: nuclear GTPase SLIP-GC isoform X1 [Gallus gallus]	Gallus gallus	0
1110	0.05	0.07	1.447	1.447	0	gi|513179375	PREDICTED: nuclear GTPase SLIP-GC isoform X2 [Gallus gallus]	Gallus gallus	0
947	0	0.19	2.679	2.679	0	gi|513179986	PREDICTED: P2Y purinoceptor 4 isoform X1 [Gallus gallus]	Gallus gallus	0
947	0.15	0.19	3.03	3.03	0	gi|513179989	PREDICTED: P2Y purinoceptor 4 isoform X2 [Gallus gallus]	Gallus gallus	0
828	0	0.68	2.461	2.461	2.461	gi|513180259	PREDICTED: RNA-binding protein 41 isoform X4 [Gallus gallus]	Gallus gallus	1
828	0.61	0.68	2.771	2.771	2.771	gi|513180264	PREDICTED: RNA-binding protein 41 isoform X5 [Gallus gallus]	Gallus gallus	1
221	0	5.76	10.14	3.891	3.077	gi|513180376	PREDICTED: UDP-N-acetylglucosamine--peptide N-acetylglucosaminyltransferase 110 kDa subunit isoform X2 [Gallus gallus]	Gallus gallus	3
221	0	5.76	10.72	4.115	3.254	gi|513180382	PREDICTED: UDP-N-acetylglucosamine--peptide N-acetylglucosaminyltransferase 110 kDa subunit isoform X4 [Gallus gallus]	Gallus gallus	3
499	0	2.87	2.067	1.077	1.077	gi|513180412	PREDICTED: mediator of RNA polymerase II transcription subunit 12 isoform X2 [Gallus gallus]	Gallus gallus	2
499	0	2.87	2.074	1.08	1.08	gi|513180415	PREDICTED: mediator of RNA polymerase II transcription subunit 12 isoform X3 [Gallus gallus]	Gallus gallus	2
499	0	2.87	2.105	1.096	1.096	gi|513180418	PREDICTED: mediator of RNA polymerase II transcription subunit 12 isoform X4 [Gallus gallus]	Gallus gallus	2
499	0	2.87	2.151	1.12	1.12	gi|513180421	PREDICTED: mediator of RNA polymerase II transcription subunit 12 isoform X1 [Gallus gallus]	Gallus gallus	2
738	0	1.51	2.336	2.336	2.336	gi|513181477	PREDICTED: myotubularin-related protein 1 isoform X7 [Gallus gallus]	Gallus gallus	1
738	0	1.51	2.363	2.363	2.363	gi|513181480	PREDICTED: myotubularin-related protein 1 isoform X8 [Gallus gallus]	Gallus gallus	1
738	0	1.51	2.395	2.395	2.395	gi|513181483	PREDICTED: myotubularin-related protein 1 isoform X9 [Gallus gallus]	Gallus gallus	1
738	0	1.51	2.568	2.568	2.568	gi|513181488	PREDICTED: myotubularin-related protein 1 isoform X10 [Gallus gallus]	Gallus gallus	1
291	0	6.08	18.75	15.34	13.45	gi|513181703	PREDICTED: pleiotropic regulator 1 isoform X4 [Gallus gallus]	Gallus gallus	5
291	0	3.91	15.22	11.75	9.827	gi|513181708	PREDICTED: pleiotropic regulator 1 isoform X5 [Gallus gallus]	Gallus gallus	4
291	0	3.91	15.49	11.96	10	gi|513181711	PREDICTED: pleiotropic regulator 1 isoform X6 [Gallus gallus]	Gallus gallus	4
291	0	5.83	16.63	12.47	10.16	gi|513181717	PREDICTED: pleiotropic regulator 1 isoform X8 [Gallus gallus]	Gallus gallus	3
139	0	9.9	13.27	8.04	4.121	gi|513182151	PREDICTED: SWI/SNF-related matrix-associated actin-dependent regulator of chromatin subfamily A member 5 isoform X1 [Gallus gallus]	Gallus gallus	5
852	0.45	0.51	3.712	1.125	0	gi|513182227	PREDICTED: N-alpha-acetyltransferase 15, NatA auxiliary subunit [Gallus gallus]	Gallus gallus	0
1035	0	2.17	4.284	3.116	1.363	gi|513182421	PREDICTED: la-related protein 1B isoform X4 [Gallus gallus]	Gallus gallus	1
1035	0	2.17	4.288	3.119	1.365	gi|513182424	PREDICTED: la-related protein 1B isoform X5 [Gallus gallus]	Gallus gallus	1
1035	0.07	2.17	4.499	3.272	1.431	gi|513182428	PREDICTED: la-related protein 1B isoform X6 [Gallus gallus]	Gallus gallus	1
106	0	14.51	32.81	25.57	19.91	gi|513183223	PREDICTED: septin-11 isoform X3 [Gallus gallus]	Gallus gallus	8
41	0	23.65	45.29	43.05	43.05	gi|513183293	PREDICTED: G-rich sequence factor 1 isoform X3 [Gallus gallus]	Gallus gallus	16
1040	0	0.1	2.286	2.286	0	gi|513183813	PREDICTED: serine/threonine-protein phosphatase 2B catalytic subunit alpha isoform isoform X4 [Gallus gallus]	Gallus gallus	0
1040	0	0.1	2.33	2.33	0	gi|513183816	PREDICTED: serine/threonine-protein phosphatase 2B catalytic subunit alpha isoform isoform X5 [Gallus gallus]	Gallus gallus	0
1040	0	0.1	2.335	2.335	0	gi|513183819	PREDICTED: serine/threonine-protein phosphatase 2B catalytic subunit alpha isoform isoform X6 [Gallus gallus]	Gallus gallus	0
1040	0	0.1	2.372	2.372	0	gi|513183822	PREDICTED: serine/threonine-protein phosphatase 2B catalytic subunit alpha isoform isoform X7 [Gallus gallus]	Gallus gallus	0
1019	0.08	0.11	16.3	11.01	0	gi|513184719	PREDICTED: mediator of RNA polymerase II transcription subunit 28 [Gallus gallus]	Gallus gallus	0
994	0	0.13	2.119	2.119	0	gi|513184965	PREDICTED: peroxisomal acyl-coenzyme A oxidase 3 isoform X8 [Gallus gallus]	Gallus gallus	0
994	0	0.13	2.119	2.119	0	gi|513184968	PREDICTED: peroxisomal acyl-coenzyme A oxidase 3 isoform X9 [Gallus gallus]	Gallus gallus	0
994	0	0.13	2.125	2.125	0	gi|513184971	PREDICTED: peroxisomal acyl-coenzyme A oxidase 3 isoform X7 [Gallus gallus]	Gallus gallus	0
994	0	0.13	2.235	2.235	0	gi|513184974	PREDICTED: peroxisomal acyl-coenzyme A oxidase 3 isoform X10 [Gallus gallus]	Gallus gallus	0
994	0.1	0.13	2.377	2.377	0	gi|513184977	PREDICTED: peroxisomal acyl-coenzyme A oxidase 3 isoform X11 [Gallus gallus]	Gallus gallus	0
193	0	8.76	12.98	12.98	11.13	gi|513185748	PREDICTED: cleavage and polyadenylation specificity factor subunit 7 isoform X2 [Gallus gallus]	Gallus gallus	5
193	0	8.76	13.63	13.63	11.68	gi|513185751	PREDICTED: cleavage and polyadenylation specificity factor subunit 7 isoform X3 [Gallus gallus]	Gallus gallus	5
193	0	8.76	14.15	14.15	12.13	gi|513185754	PREDICTED: cleavage and polyadenylation specificity factor subunit 7 isoform X4 [Gallus gallus]	Gallus gallus	5
847	0	0.54	9.043	5.851	0	gi|513185976	PREDICTED: 26S proteasome non-ATPase regulatory subunit 13 isoform X2 [Gallus gallus]	Gallus gallus	0
847	0.48	0.54	9.577	6.197	0	gi|513185981	PREDICTED: 26S proteasome non-ATPase regulatory subunit 13 isoform X3 [Gallus gallus]	Gallus gallus	0
345	0	6.55	21.24	21.24	11.83	gi|513186191	PREDICTED: alpha-parvin isoform X3 [Gallus gallus]	Gallus gallus	3
345	0	6.32	20.06	20.06	12.43	gi|513186194	PREDICTED: alpha-parvin isoform X2 [Gallus gallus]	Gallus gallus	3
765	1.09	1.28	2.404	2.404	1.336	gi|513186274	PREDICTED: LOW QUALITY PROTEIN: importin-7 [Gallus gallus]	Gallus gallus	1
641	0	2	1.221	1.221	1.221	gi|513186542	PREDICTED: oxysterol-binding protein-related protein 5 isoform X2 [Gallus gallus]	Gallus gallus	1
641	0	2	1.226	1.226	1.226	gi|513186545	PREDICTED: oxysterol-binding protein-related protein 5 isoform X3 [Gallus gallus]	Gallus gallus	1
641	0	2	1.228	1.228	1.228	gi|513186548	PREDICTED: oxysterol-binding protein-related protein 5 isoformX1 [Gallus gallus]	Gallus gallus	1
641	0	2	1.229	1.229	1.229	gi|513186551	PREDICTED: oxysterol-binding protein-related protein 5 isoform X4 [Gallus gallus]	Gallus gallus	1
641	0	2	1.229	1.229	1.229	gi|513186554	PREDICTED: oxysterol-binding protein-related protein 5 isoform X5 [Gallus gallus]	Gallus gallus	1
641	0	2	1.233	1.233	1.233	gi|513186557	PREDICTED: oxysterol-binding protein-related protein 5 isoform X6 [Gallus gallus]	Gallus gallus	1
198	0	8.66	5.148	4.556	4.556	gi|513186949	PREDICTED: 182 kDa tankyrase-1-binding protein isoform X9 [Gallus gallus]	Gallus gallus	5
198	0	8.66	5.151	4.559	4.559	gi|513186952	PREDICTED: 182 kDa tankyrase-1-binding protein isoform X10 [Gallus gallus]	Gallus gallus	5
198	0	8.66	5.213	4.614	4.614	gi|513186955	PREDICTED: 182 kDa tankyrase-1-binding protein isoform X8 [Gallus gallus]	Gallus gallus	5
441	0	3.16	7.49	4.453	4.453	gi|513187531	PREDICTED: EH domain-containing protein 4 [Gallus gallus]	Gallus gallus	2
364	0	4.56	12.95	8.878	3.453	gi|513188038	PREDICTED: striatin-3 isoform X3 [Gallus gallus]	Gallus gallus	2
364	0	4.56	12.95	8.878	3.453	gi|513188041	PREDICTED: striatin-3 isoform X4 [Gallus gallus]	Gallus gallus	2
364	0	4.56	12.95	8.878	3.453	gi|513188043	PREDICTED: striatin-3 isoform X5 [Gallus gallus]	Gallus gallus	2
364	0	4.44	10.47	6.152	3.665	gi|513188051	PREDICTED: striatin-3 isoform X7 [Gallus gallus]	Gallus gallus	2
364	0	4.44	11	6.465	3.851	gi|513188054	PREDICTED: striatin-3 isoform X8 [Gallus gallus]	Gallus gallus	2
985	0	0.16	1.751	1.208	0	gi|513188097	PREDICTED: bromodomain adjacent to zinc finger domain protein 1A isoform X4 [Gallus gallus]	Gallus gallus	0
985	0	0.16	1.757	1.211	0	gi|513188100	PREDICTED: bromodomain adjacent to zinc finger domain protein 1A isoform X5 [Gallus gallus]	Gallus gallus	0
985	0	0.16	1.786	1.232	0	gi|513188103	PREDICTED: bromodomain adjacent to zinc finger domain protein 1A isoform X6 [Gallus gallus]	Gallus gallus	0
985	0.1	0.16	1.978	1.364	0	gi|513188106	PREDICTED: bromodomain adjacent to zinc finger domain protein 1A isoform X7 [Gallus gallus]	Gallus gallus	0
356	0	4.58	7.572	7.572	6.266	gi|513188193	PREDICTED: protein transport protein Sec23A isoform X4 [Gallus gallus]	Gallus gallus	3
787	0	1.05	1.775	1.775	0.8876	gi|513188738	PREDICTED: ras and Rab interactor 3 isoform X4 [Gallus gallus]	Gallus gallus	1
787	0	1.05	1.871	1.871	0.9356	gi|513188741	PREDICTED: ras and Rab interactor 3 isoform X3 [Gallus gallus]	Gallus gallus	1
787	0.88	1.05	1.961	1.961	0.9804	gi|513188744	PREDICTED: ras and Rab interactor 3 isoform X5 [Gallus gallus]	Gallus gallus	1
965	0.12	0.16	6.716	6.716	3.358	gi|513188951	PREDICTED: estradiol 17-beta-dehydrogenase 12 [Gallus gallus]	Gallus gallus	1
873	0	0.4	1.546	1.546	0	gi|513189077	PREDICTED: echinoderm microtubule associated protein like 1 isoform X3 [Gallus gallus]	Gallus gallus	0
873	0	0.4	1.548	1.548	0	gi|513189080	PREDICTED: echinoderm microtubule associated protein like 1 isoform X4 [Gallus gallus]	Gallus gallus	0
873	0	0.4	1.563	1.563	0	gi|513189083	PREDICTED: echinoderm microtubule associated protein like 1 isoform X5 [Gallus gallus]	Gallus gallus	0
873	0.35	0.4	1.57	1.57	0	gi|513189086	PREDICTED: echinoderm microtubule associated protein like 1 isoform X6 [Gallus gallus]	Gallus gallus	0
588	0	2.03	6.915	3.191	3.191	gi|513189213	PREDICTED: REST corepressor 1 isoform X3 [Gallus gallus]	Gallus gallus	1
588	0	2.03	6.971	3.217	3.217	gi|513189216	PREDICTED: REST corepressor 1 isoform X4 [Gallus gallus]	Gallus gallus	1
234	0	7.5	8.338	6.671	2.3	gi|513189257	PREDICTED: serine/threonine-protein kinase MRCK beta isoform X4 [Gallus gallus]	Gallus gallus	3
234	0	7.5	8.372	6.697	2.309	gi|513189264	PREDICTED: serine/threonine-protein kinase MRCK beta isoform X6 [Gallus gallus]	Gallus gallus	3
234	0	7.5	8.435	6.748	2.327	gi|513189267	PREDICTED: serine/threonine-protein kinase MRCK beta isoform X7 [Gallus gallus]	Gallus gallus	3
234	0	7.27	7.314	5.617	2.341	gi|513189270	PREDICTED: serine/threonine-protein kinase MRCK beta isoformX1 [Gallus gallus]	Gallus gallus	3
234	0	7.5	8.494	6.796	2.343	gi|513189273	PREDICTED: serine/threonine-protein kinase MRCK beta isoform X8 [Gallus gallus]	Gallus gallus	3
514	0	6.66	13.15	9.077	7.042	gi|513189352	PREDICTED: kinesin light chain 1 isoform X8 [Gallus gallus]	Gallus gallus	3
514	0	6.66	13.33	9.206	7.143	gi|513189356	PREDICTED: kinesin light chain 1 isoform X9 [Gallus gallus]	Gallus gallus	3
514	0	6.66	13.98	9.651	7.488	gi|513189359	PREDICTED: kinesin light chain 1 isoform X10 [Gallus gallus]	Gallus gallus	3
514	0	6.66	15.19	10.49	8.137	gi|513189362	PREDICTED: kinesin light chain 1 isoform X11 [Gallus gallus]	Gallus gallus	3
931	0	0.24	3.5	0.7446	0	gi|513189462	PREDICTED: inverted formin-2 isoform X7 [Gallus gallus]	Gallus gallus	0
931	0	0.24	3.5	0.7446	0	gi|513189465	PREDICTED: inverted formin-2 isoform X8 [Gallus gallus]	Gallus gallus	0
931	0	0.24	3.502	0.7452	0	gi|513189468	PREDICTED: inverted formin-2 isoform X9 [Gallus gallus]	Gallus gallus	0
931	0	0.24	3.529	0.7508	0	gi|513189471	PREDICTED: inverted formin-2 isoform X10 [Gallus gallus]	Gallus gallus	0
931	0.19	0.24	3.566	0.7587	0	gi|513189474	PREDICTED: inverted formin-2 isoform X6 [Gallus gallus]	Gallus gallus	0
966	0.12	0.16	0.1569	0.1569	0	gi|513189629	PREDICTED: nesprin-2 isoform X1 [Gallus gallus]	Gallus gallus	0
759	0	1.32	6.694	1.23	1.23	gi|513189912	PREDICTED: protein Smaug homolog 1 isoform X4 [Gallus gallus]	Gallus gallus	1
759	1.16	1.32	7.942	1.459	1.459	gi|513189920	PREDICTED: protein Smaug homolog 1 isoform X5 [Gallus gallus]	Gallus gallus	1
394	0	4.01	4.017	2.821	2.821	gi|513190995	PREDICTED: protein transport protein Sec24C isoform X4 [Gallus gallus]	Gallus gallus	2
394	0	4.01	4.098	2.877	2.877	gi|513190998	PREDICTED: protein transport protein Sec24C isoform X5 [Gallus gallus]	Gallus gallus	2
394	0	4.01	4.116	2.89	2.89	gi|513191002	PREDICTED: protein transport protein Sec24C isoform X6 [Gallus gallus]	Gallus gallus	2
444	0	3.65	6.797	4.724	2.419	gi|513191042	PREDICTED: lymphoid-specific helicase isoform X4 [Gallus gallus]	Gallus gallus	2
444	0	3.65	6.925	4.812	2.465	gi|513191045	PREDICTED: lymphoid-specific helicase isoform X5 [Gallus gallus]	Gallus gallus	2
204	0	8.38	6.124	3.834	2.556	gi|513191089	PREDICTED: golgi-specific brefeldin A-resistance guanine nucleotide exchange factor 1 isoform X3 [Gallus gallus]	Gallus gallus	4
204	0	8.38	6.137	3.842	2.561	gi|513191092	PREDICTED: golgi-specific brefeldin A-resistance guanine nucleotide exchange factor 1 isoform X4 [Gallus gallus]	Gallus gallus	4
204	0	8.38	6.16	3.856	2.571	gi|513191095	PREDICTED: golgi-specific brefeldin A-resistance guanine nucleotide exchange factor 1 isoform X2 [Gallus gallus]	Gallus gallus	4
371	0	4.36	8.252	8.252	5.097	gi|513191734	PREDICTED: sideroflexin-1 isoform X5 [Gallus gallus]	Gallus gallus	2
371	0	4.36	8.831	8.831	5.455	gi|513191737	PREDICTED: sideroflexin-1 isoform X6 [Gallus gallus]	Gallus gallus	2
431	0	3.82	5.949	5.949	4.108	gi|513192076	PREDICTED: heat shock 70 kDa protein 12A isoform X4 [Gallus gallus]	Gallus gallus	2
1073	0.06	0.08	3.674	1.597	0	gi|513192084	PREDICTED: shootin-1 isoform X2 [Gallus gallus]	Gallus gallus	0
466	0	3.33	2.782	1.8	1.8	gi|513192212	PREDICTED: WD repeat-containing protein 11 isoform X6 [Gallus gallus]	Gallus gallus	2
466	0	3.33	2.785	1.802	1.802	gi|513192218	PREDICTED: WD repeat-containing protein 11 isoform X7 [Gallus gallus]	Gallus gallus	2
466	0	3.33	2.787	1.803	1.803	gi|513192221	PREDICTED: WD repeat-containing protein 11 isoform X8 [Gallus gallus]	Gallus gallus	2
466	0	3.33	2.964	1.918	1.918	gi|513192224	PREDICTED: WD repeat-containing protein 11 isoform X9 [Gallus gallus]	Gallus gallus	2
292	0	6.23	7.059	2.866	1.699	gi|513192365	PREDICTED: dedicator of cytokinesis protein 1 isoform X3 [Gallus gallus]	Gallus gallus	3
1024	0	0.11	0.4295	0.4295	0	gi|513192397	PREDICTED: antigen KI-67 isoform X6 [Gallus gallus]	Gallus gallus	0
1024	0	0.11	0.4304	0.4304	0	gi|513192400	PREDICTED: antigen KI-67 isoform X5 [Gallus gallus]	Gallus gallus	0
1024	0.08	0.11	0.4305	0.4305	0	gi|513192403	PREDICTED: antigen KI-67 isoform X7 [Gallus gallus]	Gallus gallus	0
12	0	37.29	38.15	36.03	33.17	gi|513192492	PREDICTED: delta-1-pyrroline-5-carboxylate synthase isoform X2 [Gallus gallus]	Gallus gallus	26
12	0	37.29	38.25	36.13	33.25	gi|513192495	PREDICTED: delta-1-pyrroline-5-carboxylate synthase isoform X3 [Gallus gallus]	Gallus gallus	26
12	0	37.29	38.39	36.26	33.38	gi|513192498	PREDICTED: delta-1-pyrroline-5-carboxylate synthase isoform X4 [Gallus gallus]	Gallus gallus	26
792	0.87	0.99	1.739	1.739	1.739	gi|513192520	PREDICTED: transmembrane 9 superfamily member 3 [Gallus gallus]	Gallus gallus	1
884	0	0.38	4.587	4.587	2.064	gi|513192695	PREDICTED: PTB domain-containing engulfment adapter protein 1 isoform X8 [Gallus gallus]	Gallus gallus	1
884	0	0.38	4.938	4.938	2.222	gi|513192698	PREDICTED: PTB domain-containing engulfment adapter protein 1 isoform X9 [Gallus gallus]	Gallus gallus	1
884	0	0.38	5.263	5.263	2.368	gi|513192701	PREDICTED: PTB domain-containing engulfment adapter protein 1 isoform X10 [Gallus gallus]	Gallus gallus	1
884	0	0.38	5.45	5.45	2.452	gi|513192704	PREDICTED: PTB domain-containing engulfment adapter protein 1 isoform X11 [Gallus gallus]	Gallus gallus	1
884	0.32	0.38	6.579	6.579	2.961	gi|513192707	PREDICTED: PTB domain-containing engulfment adapter protein 1 isoform X12 [Gallus gallus]	Gallus gallus	1
261	0	6.47	6.806	4.628	4.628	gi|513192759	PREDICTED: nck-associated protein 1 isoform X3 [Gallus gallus]	Gallus gallus	4
261	0	6.47	6.818	4.636	4.636	gi|513192762	PREDICTED: nck-associated protein 1 isoform X4 [Gallus gallus]	Gallus gallus	4
261	0	6.47	6.837	4.649	4.649	gi|513192765	PREDICTED: nck-associated protein 1 isoform X5 [Gallus gallus]	Gallus gallus	4
447	0	3.68	1.231	1.231	1.231	gi|513192771	PREDICTED: microtubule-associated protein 2 isoform X20 [Gallus gallus]	Gallus gallus	2
447	0	3.68	1.231	1.231	1.231	gi|513192774	PREDICTED: microtubule-associated protein 2 isoform X21 [Gallus gallus]	Gallus gallus	2
447	0	3.68	1.231	1.231	1.231	gi|513192776	PREDICTED: microtubule-associated protein 2 isoform X22 [Gallus gallus]	Gallus gallus	2
447	0	3.68	1.231	1.231	1.231	gi|513192779	PREDICTED: microtubule-associated protein 2 isoform X23 [Gallus gallus]	Gallus gallus	2
447	0	3.68	1.232	1.232	1.232	gi|513192782	PREDICTED: microtubule-associated protein 2 isoform X24 [Gallus gallus]	Gallus gallus	2
447	0	3.68	1.232	1.232	1.232	gi|513192785	PREDICTED: microtubule-associated protein 2 isoform X25 [Gallus gallus]	Gallus gallus	2
447	0	3.68	1.232	1.232	1.232	gi|513192788	PREDICTED: microtubule-associated protein 2 isoform X26 [Gallus gallus]	Gallus gallus	2
447	0	3.68	1.232	1.232	1.232	gi|513192791	PREDICTED: microtubule-associated protein 2 isoform X27 [Gallus gallus]	Gallus gallus	2
447	0	1.55	0.6	0.6	0.6	gi|513192794	PREDICTED: microtubule-associated protein 2 isoform X28 [Gallus gallus]	Gallus gallus	1
447	0	3.68	1.27	1.27	1.27	gi|513192798	PREDICTED: microtubule-associated protein 2 isoform X29 [Gallus gallus]	Gallus gallus	2
447	0	3.68	1.283	1.283	1.283	gi|513192801	PREDICTED: microtubule-associated protein 2 isoform X30 [Gallus gallus]	Gallus gallus	2
447	0	3.68	1.285	1.285	1.285	gi|513192804	PREDICTED: microtubule-associated protein 2 isoform X31 [Gallus gallus]	Gallus gallus	2
447	0	1.55	0.6192	0.6192	0.6192	gi|513192807	PREDICTED: microtubule-associated protein 2 isoform X32 [Gallus gallus]	Gallus gallus	1
447	0	1.55	0.6195	0.6195	0.6195	gi|513192810	PREDICTED: microtubule-associated protein 2 isoform X33 [Gallus gallus]	Gallus gallus	1
447	0	3.68	4.409	4.409	4.409	gi|513192814	PREDICTED: microtubule-associated protein 2 isoform X34 [Gallus gallus]	Gallus gallus	2
447	0	3.68	4.417	4.417	4.417	gi|513192817	PREDICTED: microtubule-associated protein 2 isoform X35 [Gallus gallus]	Gallus gallus	2
447	0	3.68	4.95	4.95	4.95	gi|513192820	PREDICTED: microtubule-associated protein 2 isoform X36 [Gallus gallus]	Gallus gallus	2
447	0	1.55	2.532	2.532	2.532	gi|513192826	PREDICTED: microtubule-associated protein 2 isoform X38 [Gallus gallus]	Gallus gallus	1
447	0	1.55	2.537	2.537	2.537	gi|513192829	PREDICTED: microtubule-associated protein 2 isoform X39 [Gallus gallus]	Gallus gallus	1
447	0	1.55	0.6479	0.6479	0.6479	gi|513192834	PREDICTED: microtubule-associated protein 2 isoform X40 [Gallus gallus]	Gallus gallus	1
1023	0.08	0.11	10.74	10.74	0	gi|513193212	PREDICTED: beta-keratin-related protein-like [Gallus gallus]	Gallus gallus	0
756	0	1.31	0.7881	0.7881	0.7881	gi|513193328	PREDICTED: unconventional myosin-Ib isoform X11 [Gallus gallus]	Gallus gallus	1
756	0	1.31	0.7895	0.7895	0.7895	gi|513193331	PREDICTED: unconventional myosin-Ib isoform X10 [Gallus gallus]	Gallus gallus	1
756	0	1.31	0.7909	0.7909	0.7909	gi|513193334	PREDICTED: unconventional myosin-Ib isoform X12 [Gallus gallus]	Gallus gallus	1
756	0	1.31	0.8086	0.8086	0.8086	gi|513193337	PREDICTED: unconventional myosin-Ib isoform X13 [Gallus gallus]	Gallus gallus	1
756	0	1.31	0.8086	0.8086	0.8086	gi|513193340	PREDICTED: unconventional myosin-Ib isoform X14 [Gallus gallus]	Gallus gallus	1
756	0	1.31	0.8101	0.8101	0.8101	gi|513193343	PREDICTED: unconventional myosin-Ib isoform X15 [Gallus gallus]	Gallus gallus	1
756	0	1.31	0.8303	0.8303	0.8303	gi|513193346	PREDICTED: unconventional myosin-Ib isoform X16 [Gallus gallus]	Gallus gallus	1
756	0	1.31	0.8318	0.8318	0.8318	gi|513193349	PREDICTED: unconventional myosin-Ib isoform X17 [Gallus gallus]	Gallus gallus	1
756	1.19	1.31	0.9424	0.9424	0.9424	gi|513193353	PREDICTED: unconventional myosin-Ib isoform X18 [Gallus gallus]	Gallus gallus	1
33	0	24.46	28.79	22.85	12.87	gi|513193399	PREDICTED: splicing factor 3B subunit 1 isoform X3 [Gallus gallus]	Gallus gallus	10
835	0	0.62	13.33	13.33	13.33	gi|513193409	PREDICTED: 10 kDa heat shock protein, mitochondrial-like isoform X1 [Gallus gallus]	Gallus gallus	1
835	0.56	0.62	13.73	13.73	13.73	gi|513193412	PREDICTED: 10 kDa heat shock protein, mitochondrial-like isoform X2 [Gallus gallus]	Gallus gallus	1
535	0	2.3	17.07	17.07	17.07	gi|513193481	PREDICTED: NADH dehydrogenase [ubiquinone] 1 beta subcomplex subunit 3 isoform X2 [Gallus gallus]	4.94266e+06	2
893	0.28	6	31.05	31.05	31.05	gi|513193726	PREDICTED: elongation factor 1-beta isoform X2 [Gallus gallus]	Gallus gallus	3
714	0	3.06	11.72	7.416	4.785	gi|513193823	PREDICTED: isocitrate dehydrogenase [NADP] cytoplasmic isoform X4 [Gallus gallus]	NADP	2
714	0	3.06	11.81	7.47	4.819	gi|513193827	PREDICTED: isocitrate dehydrogenase [NADP] cytoplasmic isoform X6 [Gallus gallus]	NADP	2
1022	0	0.11	0.8475	0.8475	0	gi|513193855	PREDICTED: sperm-specific antigen 2 isoform X2 [Gallus gallus]	Gallus gallus	0
1022	0	0.11	0.8475	0.8475	0	gi|513193858	PREDICTED: sperm-specific antigen 2 isoform X1 [Gallus gallus]	Gallus gallus	0
1022	0.08	0.11	0.8689	0.8689	0	gi|513193861	PREDICTED: sperm-specific antigen 2 isoform X3 [Gallus gallus]	Gallus gallus	0
713	0	1.7	1.022	1.022	1.022	gi|513193922	PREDICTED: oxysterol-binding protein-related protein 6 isoform X4 [Gallus gallus]	Gallus gallus	1
713	0	1.7	1.022	1.022	1.022	gi|513193925	PREDICTED: oxysterol-binding protein-related protein 6 isoform X5 [Gallus gallus]	Gallus gallus	1
713	0	1.7	1.022	1.022	1.022	gi|513193928	PREDICTED: oxysterol-binding protein-related protein 6 isoformX2 [Gallus gallus]	Gallus gallus	1
713	0	1.7	1.024	1.024	1.024	gi|513193931	PREDICTED: oxysterol-binding protein-related protein 6 isoform X6 [Gallus gallus]	Gallus gallus	1
713	0	1.7	1.049	1.049	1.049	gi|513193934	PREDICTED: oxysterol-binding protein-related protein 6 isoform X7 [Gallus gallus]	Gallus gallus	1
713	0	1.7	1.056	1.056	1.056	gi|513193937	PREDICTED: oxysterol-binding protein-related protein 6 isoform X8 [Gallus gallus]	Gallus gallus	1
713	0	1.7	1.073	1.073	1.073	gi|513193940	PREDICTED: oxysterol-binding protein-related protein 6 isoform X9 [Gallus gallus]	Gallus gallus	1
713	0	1.7	1.11	1.11	1.11	gi|513193945	PREDICTED: oxysterol-binding protein-related protein 6 isoform X10 [Gallus gallus]	Gallus gallus	1
589	0	2.14	8.184	8.184	5.627	gi|513193973	PREDICTED: heterogeneous nuclear ribonucleoprotein A3-like isoform X2 [Gallus gallus]	Gallus gallus	1
589	0	2.14	8.184	8.184	5.627	gi|513193976	PREDICTED: heterogeneous nuclear ribonucleoprotein A3-like isoform X3 [Gallus gallus]	Gallus gallus	1
589	0	2.14	8.184	8.184	5.627	gi|513193979	PREDICTED: heterogeneous nuclear ribonucleoprotein A3-like isoform X4 [Gallus gallus]	Gallus gallus	1
589	0	2.14	8.184	8.184	5.627	gi|513193982	PREDICTED: heterogeneous nuclear ribonucleoprotein A3-like isoform X1 [Gallus gallus]	Gallus gallus	1
589	0	2.14	8.184	8.184	5.627	gi|513193985	PREDICTED: heterogeneous nuclear ribonucleoprotein A3-like isoform X5 [Gallus gallus]	Gallus gallus	1
589	0	2.14	8.205	8.205	5.641	gi|513193988	PREDICTED: heterogeneous nuclear ribonucleoprotein A3-like isoform X6 [Gallus gallus]	Gallus gallus	1
589	0	2.14	8.205	8.205	5.641	gi|513193991	PREDICTED: heterogeneous nuclear ribonucleoprotein A3-like isoform X7 [Gallus gallus]	Gallus gallus	1
589	0	2.14	8.29	8.29	5.699	gi|513193994	PREDICTED: heterogeneous nuclear ribonucleoprotein A3-like isoform X8 [Gallus gallus]	Gallus gallus	1
589	0	2.14	8.355	8.355	5.744	gi|513193997	PREDICTED: heterogeneous nuclear ribonucleoprotein A3-like isoform X9 [Gallus gallus]	Gallus gallus	1
589	0	2.14	8.355	8.355	5.744	gi|513194000	PREDICTED: heterogeneous nuclear ribonucleoprotein A3-like isoform X10 [Gallus gallus]	Gallus gallus	1
589	0	2.14	8.355	8.355	5.744	gi|513194003	PREDICTED: heterogeneous nuclear ribonucleoprotein A3-like isoform X11 [Gallus gallus]	Gallus gallus	1
796	0	0.87	1.235	1.235	1.235	gi|513194153	PREDICTED: tousled-like kinase 1 isoform X1 [Gallus gallus]	Gallus gallus	1
796	0	0.87	1.236	1.236	1.236	gi|513194156	PREDICTED: tousled-like kinase 1 isoform X2 [Gallus gallus]	Gallus gallus	1
796	0	0.87	1.262	1.262	1.262	gi|513194159	PREDICTED: tousled-like kinase 1 isoform X3 [Gallus gallus]	Gallus gallus	1
796	0	0.87	1.259	1.259	1.259	gi|513194163	PREDICTED: tousled-like kinase 1 isoform X4 [Gallus gallus]	Gallus gallus	1
142	0	31.37	60.26	59.83	58.08	gi|513194598	PREDICTED: tubulin alpha-4A chain-like isoform X2 [Gallus gallus]	Gallus gallus	34
1081	0	0.08	0.4921	0.4921	0	gi|513194672	PREDICTED: coiled-coil domain-containing protein 108 isoform X5 [Gallus gallus]	Gallus gallus	0
1081	0.06	0.08	0.4926	0.4926	0	gi|513194675	PREDICTED: coiled-coil domain-containing protein 108 isoform X6 [Gallus gallus]	Gallus gallus	0
919	0	0.26	0.9109	0.9109	0.9109	gi|513194751	PREDICTED: ubiquitin carboxyl-terminal hydrolase 37 isoform X4 [Gallus gallus]	Gallus gallus	1
919	0.22	0.26	1.044	1.044	1.044	gi|513194757	PREDICTED: ubiquitin carboxyl-terminal hydrolase 37 isoform X5 [Gallus gallus]	Gallus gallus	1
716	0	1.68	1.541	0.7707	0.7707	gi|513194909	PREDICTED: CLIP-associating protein 1 isoform X7 [Gallus gallus]	Gallus gallus	1
716	0	1.68	1.549	0.7747	0.7747	gi|513194912	PREDICTED: CLIP-associating protein 1 isoform X8 [Gallus gallus]	Gallus gallus	1
716	0	1.68	1.549	0.7747	0.7747	gi|513194915	PREDICTED: CLIP-associating protein 1 isoform X9 [Gallus gallus]	Gallus gallus	1
716	0	1.68	1.55	0.7752	0.7752	gi|513194919	PREDICTED: CLIP-associating protein 1 isoform X10 [Gallus gallus]	Gallus gallus	1
716	0	1.68	1.558	0.7792	0.7792	gi|513194924	PREDICTED: CLIP-associating protein 1 isoform X11 [Gallus gallus]	Gallus gallus	1
716	0	1.68	1.578	0.789	0.789	gi|513194927	PREDICTED: CLIP-associating protein 1 isoform X12 [Gallus gallus]	Gallus gallus	1
716	0	1.68	1.581	0.7905	0.7905	gi|513194930	PREDICTED: CLIP-associating protein 1 isoform X13 [Gallus gallus]	Gallus gallus	1
716	0	1.68	1.61	0.8048	0.8048	gi|513194933	PREDICTED: CLIP-associating protein 1 isoform X14 [Gallus gallus]	Gallus gallus	1
716	0	1.68	1.611	0.8054	0.8054	gi|513194936	PREDICTED: CLIP-associating protein 1 isoform X15 [Gallus gallus]	Gallus gallus	1
716	0	1.68	1.63	0.8152	0.8152	gi|513194943	PREDICTED: CLIP-associating protein 1 isoform X16 [Gallus gallus]	Gallus gallus	1
716	0	1.68	1.639	0.8197	0.8197	gi|513194948	PREDICTED: CLIP-associating protein 1 isoform X17 [Gallus gallus]	Gallus gallus	1
716	0	1.68	0.9057	0.9057	0.9057	gi|513194955	PREDICTED: CLIP-associating protein 1 isoform X19 [Gallus gallus]	Gallus gallus	1
1032	0.08	0.1	2.178	2.178	0	gi|513194973	PREDICTED: IQ calmodulin-binding motif-containing protein 1 isoform X3 [Gallus gallus]	Gallus gallus	0
829	0.6	7.35	8.591	7.56	5.269	gi|513195473	PREDICTED: kinesin heavy chain isoform 5C isoform X3 [Gallus gallus]	Gallus gallus	4
695	0	2.03	5.652	4.891	1.413	gi|513195573	PREDICTED: pre-mRNA-processing factor 40 homolog A isoform X2 [Gallus gallus]	Gallus gallus	1
695	0	2.06	7.533	4.913	1.419	gi|513195576	PREDICTED: pre-mRNA-processing factor 40 homolog A isoform X1 [Gallus gallus]	Gallus gallus	1
695	0	2.03	4.535	3.721	1.512	gi|513195582	PREDICTED: pre-mRNA-processing factor 40 homolog A isoform X4 [Gallus gallus]	Gallus gallus	1
695	0	2.05	6.542	3.738	1.519	gi|513195585	PREDICTED: pre-mRNA-processing factor 40 homolog A isoform X5 [Gallus gallus]	Gallus gallus	1
489	0	2.02	3.079	1.906	1.906	gi|513195693	PREDICTED: LOW QUALITY PROTEIN: calcium-binding mitochondrial carrier protein Aralar1, partial [Gallus gallus]	Gallus gallus	1
854	0	0.5	0.9409	0.9409	0	gi|513195880	PREDICTED: calmodulin-regulated spectrin-associated protein 2 isoform X3 [Gallus gallus]	Gallus gallus	0
854	0.44	0.5	0.9543	0.9543	0	gi|513195886	PREDICTED: calmodulin-regulated spectrin-associated protein 2 isoform X4 [Gallus gallus]	Gallus gallus	0
811	0.72	0.83	7.447	3.191	3.191	gi|513196298	PREDICTED: RAB6-interacting golgin isoform X2 [Gallus gallus]	Gallus gallus	1
1080	0.06	0.08	2.493	2.493	0	gi|513196625	PREDICTED: probable G-protein coupled receptor 52 [Gallus gallus]	Gallus gallus	0
981	0	0.14	3.911	3.911	0	gi|513196721	PREDICTED: E3 ubiquitin-protein ligase RING2 isoform X8 [Gallus gallus]	Gallus gallus	0
981	0	0.14	3.911	3.911	0	gi|513196724	PREDICTED: E3 ubiquitin-protein ligase RING2 isoform X9 [Gallus gallus]	Gallus gallus	0
981	0.11	0.14	4.698	4.698	0	gi|513196729	PREDICTED: E3 ubiquitin-protein ligase RING2 isoform X10 [Gallus gallus]	Gallus gallus	0
870	0	0.42	5.769	4.327	0	gi|513197771	PREDICTED: uroporphyrinogen decarboxylase isoform X7 [Gallus gallus]	Gallus gallus	0
870	0	0.42	5.882	4.412	0	gi|513197774	PREDICTED: uroporphyrinogen decarboxylase isoform X8 [Gallus gallus]	Gallus gallus	0
870	0	0.42	6.234	4.675	0	gi|513197777	PREDICTED: uroporphyrinogen decarboxylase isoform X9 [Gallus gallus]	Gallus gallus	0
870	0.36	0.42	6.4	4.8	0	gi|513197780	PREDICTED: uroporphyrinogen decarboxylase isoform X10 [Gallus gallus]	Gallus gallus	0
870	0	0.39	5.521	5.521	0	gi|513197783	PREDICTED: uroporphyrinogen decarboxylase isoform X11 [Gallus gallus]	Gallus gallus	0
1015	0	0.11	3.35	1.843	0	gi|513197806	PREDICTED: A/G-specific adenine DNA glycosylase isoform X6 [Gallus gallus]	Gallus gallus	0
1015	0	0.11	3.407	1.874	0	gi|513197809	PREDICTED: A/G-specific adenine DNA glycosylase isoform X5 [Gallus gallus]	Gallus gallus	0
1015	0	0.11	3.407	1.874	0	gi|513197812	PREDICTED: A/G-specific adenine DNA glycosylase isoform X7 [Gallus gallus]	Gallus gallus	0
1015	0	0.11	3.565	1.961	0	gi|513197815	PREDICTED: A/G-specific adenine DNA glycosylase isoform X8 [Gallus gallus]	Gallus gallus	0
1015	0.09	0.11	3.839	2.111	0	gi|513197818	PREDICTED: A/G-specific adenine DNA glycosylase isoform X9 [Gallus gallus]	Gallus gallus	0
1091	0	0.08	9.848	4.924	0	gi|513197934	PREDICTED: MOB kinase activator 3C isoform X8 [Gallus gallus]	Gallus gallus	0
1091	0.05	0.08	9.848	4.924	0	gi|513197937	PREDICTED: MOB kinase activator 3C isoform X9 [Gallus gallus]	Gallus gallus	0
113	0	15.92	40.3	40.3	36.32	gi|513199132	PREDICTED: septin-2 isoform X3 [Gallus gallus]	Gallus gallus	10
877	0	0.39	0.8232	0.8232	0	gi|513199351	PREDICTED: E3 ubiquitin-protein ligase TRIP12 isoform X6 [Gallus gallus]	Gallus gallus	0
877	0	0.39	0.8252	0.8252	0	gi|513199353	PREDICTED: E3 ubiquitin-protein ligase TRIP12 isoform X7 [Gallus gallus]	Gallus gallus	0
877	0.34	0.39	0.8403	0.8403	0	gi|513199355	PREDICTED: E3 ubiquitin-protein ligase TRIP12 isoform X5 [Gallus gallus]	Gallus gallus	0
258	0	6.56	7.246	4.638	3.285	gi|513199373	PREDICTED: U2 snRNP-associated SURP motif-containing protein isoform X4 [Gallus gallus]	Gallus gallus	3
258	0	6.56	7.346	4.701	3.33	gi|513199375	PREDICTED: U2 snRNP-associated SURP motif-containing protein isoform X3 [Gallus gallus]	Gallus gallus	3
624	0	2	2.057	2.057	2.057	gi|513199390	PREDICTED: insulin-like growth factor 2 mRNA binding protein 2 [Gallus gallus]	Gallus gallus	1
639	0	2	1.587	1.587	1.587	gi|513199419	PREDICTED: procollagen-lysine,2-oxoglutarate 5-dioxygenase 2 isoform X3 [Gallus gallus]	Gallus gallus	1
550	0	2.34	5.251	3.401	1.313	gi|513199719	PREDICTED: eukaryotic translation initiation factor 4 gamma 1 isoform X2 [Gallus gallus]	Gallus gallus	1
550	0	2.34	5.263	3.409	1.316	gi|513199721	PREDICTED: eukaryotic translation initiation factor 4 gamma 1 isoform X3 [Gallus gallus]	Gallus gallus	1
550	0	2.34	5.269	3.413	1.317	gi|513199723	PREDICTED: eukaryotic translation initiation factor 4 gamma 1 isoform X4 [Gallus gallus]	Gallus gallus	1
550	0	2.34	5.32	3.446	1.33	gi|513199725	PREDICTED: eukaryotic translation initiation factor 4 gamma 1 isoform X5 [Gallus gallus]	Gallus gallus	1
550	0	2.34	5.324	3.448	1.331	gi|513199727	PREDICTED: eukaryotic translation initiation factor 4 gamma 1 isoform X6 [Gallus gallus]	Gallus gallus	1
550	0	2.34	5.327	3.45	1.332	gi|513199729	PREDICTED: eukaryotic translation initiation factor 4 gamma 1 isoform X1 [Gallus gallus]	Gallus gallus	1
731	0	1.61	2.391	1.812	0.8696	gi|513199893	PREDICTED: TRAF2 and NCK-interacting protein kinase [Gallus gallus]	Gallus gallus	1
393	0	4.02	14.69	8.98	8.98	gi|513201083	PREDICTED: ras-related protein Rab-8B isoform X5 [Gallus gallus]	Gallus gallus	2
393	0	4.02	14.75	9.016	9.016	gi|513201086	PREDICTED: ras-related protein Rab-8B isoform X6 [Gallus gallus]	Gallus gallus	2
393	0	4.02	15.13	9.244	9.244	gi|513201089	PREDICTED: ras-related protein Rab-8B isoform X7 [Gallus gallus]	Gallus gallus	2
989	0	0.13	1.101	0.4721	0	gi|513201097	PREDICTED: talin-2 isoform X2 [Gallus gallus]	Gallus gallus	0
989	0.1	0.13	1.101	0.4721	0	gi|513201100	PREDICTED: talin-2 isoform X3 [Gallus gallus]	Gallus gallus	0
791	0	1	3.474	3.474	1.964	gi|513201377	PREDICTED: RNA polymerase-associated protein LEO1 isoform X2 [Gallus gallus]	Gallus gallus	1
791	0.87	1	3.506	3.506	1.982	gi|513201382	PREDICTED: RNA polymerase-associated protein LEO1 isoform X3 [Gallus gallus]	Gallus gallus	1
978	0	0.13	1.401	1.401	0	gi|513202431	PREDICTED: transducin-like enhancer protein 3 [Gallus gallus]	Gallus gallus	0
24	0	28.56	25.23	19.32	17.18	gi|513202682	PREDICTED: enhancer of mRNA-decapping protein 4 isoform X2 [Gallus gallus]	Gallus gallus	16
830	0.6	0.67	1.596	1.596	1.596	gi|513203149	PREDICTED: LOW QUALITY PROTEIN: nuclear factor of activated T-cells, cytoplasmic 3 [Gallus gallus]	Gallus gallus	1
871	0	0.42	0.9964	0.9964	0	gi|513203167	PREDICTED: solute carrier family 12 member 4 isoform X4 [Gallus gallus]	Gallus gallus	0
871	0.36	0.42	1.001	1.001	0	gi|513203170	PREDICTED: solute carrier family 12 member 4 isoform X5 [Gallus gallus]	Gallus gallus	0
548	0	2	1.949	1.949	1.949	gi|513203500	PREDICTED: transcription initiation factor TFIID subunit 4-like [Gallus gallus]	Gallus gallus	1
817	0.7	0.82	7.921	3.63	3.63	gi|513204053	PREDICTED: 26S proteasome non-ATPase regulatory subunit 7, partial [Gallus gallus]	Gallus gallus	1
1079	0.06	0.08	2.452	2.452	0	gi|513204550	PREDICTED: guanine nucleotide-binding protein-like 3, partial [Gallus gallus]	Gallus gallus	0
821	0	0.75	1.552	1.009	1.009	gi|513204800	PREDICTED: isoleucine--tRNA ligase, cytoplasmic isoform X6 [Gallus gallus]	Gallus gallus	1
821	0	0.75	1.015	1.015	1.015	gi|513204803	PREDICTED: isoleucine--tRNA ligase, cytoplasmic isoform X5 [Gallus gallus]	Gallus gallus	1
821	0.65	0.75	1.571	1.021	1.021	gi|513204806	PREDICTED: isoleucine--tRNA ligase, cytoplasmic isoform X7 [Gallus gallus]	Gallus gallus	1
955	0.14	0.17	0.5163	0.5163	0	gi|513204933	PREDICTED: LOW QUALITY PROTEIN: nuclear pore membrane glycoprotein 210 [Gallus gallus]	Gallus gallus	0
465	0	3.33	8.977	7.098	7.098	gi|513205182	PREDICTED: protein transport protein Sec61 subunit alpha isoform 1 isoform X3 [Gallus gallus]	Gallus gallus	2
465	0	3.33	9.034	7.143	7.143	gi|513205185	PREDICTED: protein transport protein Sec61 subunit alpha isoform 1 isoform X2 [Gallus gallus]	Gallus gallus	2
762	0	1.03	22.81	22.81	6.14	gi|513205255	PREDICTED: histone H2A type 2-B-like [Gallus gallus]	Gallus gallus	1
1039	0	0.1	2.58	0	0	gi|513205412	PREDICTED: ubiquitin carboxyl-terminal hydrolase 19 isoform X2 [Gallus gallus]	Gallus gallus	0
1039	0	0.1	2.584	0	0	gi|513205415	PREDICTED: ubiquitin carboxyl-terminal hydrolase 19 isoform X3 [Gallus gallus]	Gallus gallus	0
1039	0	0.1	2.591	0	0	gi|513205418	PREDICTED: ubiquitin carboxyl-terminal hydrolase 19 isoform X4 [Gallus gallus]	Gallus gallus	0
1039	0	0.1	2.587	0	0	gi|513205422	PREDICTED: ubiquitin carboxyl-terminal hydrolase 19 isoform X5 [Gallus gallus]	Gallus gallus	0
1039	0	0.1	2.615	0	0	gi|513205425	PREDICTED: ubiquitin carboxyl-terminal hydrolase 19 isoform X6 [Gallus gallus]	Gallus gallus	0
1039	0.07	0.1	2.717	0	0	gi|513205428	PREDICTED: ubiquitin carboxyl-terminal hydrolase 19 isoform X1 [Gallus gallus]	Gallus gallus	0
822	0	0.73	9.91	9.91	9.91	gi|513205969	PREDICTED: NADH dehydrogenase [ubiquinone] 1 alpha subcomplex subunit 2 isoform X2 [Gallus gallus]	4.9448e+06	1
753	1.27	1.4	0.579	0.579	0.579	gi|513206018	PREDICTED: protocadherin beta-15-like, partial [Gallus gallus]	Gallus gallus	1
75	0	17.47	19.42	16.6	13.4	gi|513206890	PREDICTED: la-related protein 1 isoform X5 [Gallus gallus]	Gallus gallus	10
75	0	17.47	19.98	17.08	13.79	gi|513206893	PREDICTED: la-related protein 1 isoform X4 [Gallus gallus]	Gallus gallus	10
75	0	17.47	20.51	17.54	14.15	gi|513206896	PREDICTED: la-related protein 1 isoform X6 [Gallus gallus]	Gallus gallus	10
1109	0.05	0.07	0.3411	0.3411	0	gi|513206962	PREDICTED: protocadherin Fat 2 [Gallus gallus]	Gallus gallus	0
587	0	2.03	4.492	2.364	2.364	gi|513207040	PREDICTED: sequestosome-1 isoform X3 [Gallus gallus]	Gallus gallus	1
421	0	2	1.812	1.812	1.812	gi|513207097	PREDICTED: CCR4-NOT transcription complex subunit 6 isoform X3 [Gallus gallus]	Gallus gallus	1
807	0.74	0.85	0.6649	0.6649	0.6649	gi|513207151	PREDICTED: gem-associated protein 5 isoform X2 [Gallus gallus]	Gallus gallus	1
709	0	1.86	3.656	2.133	0.6855	gi|513207368	PREDICTED: DNA repair protein RAD50 isoform X4 [Gallus gallus]	Gallus gallus	1
922	0	0.26	12.5	12.5	0	gi|513207401	PREDICTED: cytochrome b-c1 complex subunit 8-like isoform X2 [Gallus gallus]	Gallus gallus	0
922	0.21	0.26	12.5	12.5	0	gi|513207423	PREDICTED: cytochrome b-c1 complex subunit 8 isoform X3 [Gallus gallus]	Gallus gallus	0
318	0	3.94	4.266	3.274	3.274	gi|513207497	PREDICTED: RNA-binding protein 27 isoform X6 [Gallus gallus]	Gallus gallus	2
318	0	3.94	4.266	3.274	3.274	gi|513207500	PREDICTED: RNA-binding protein 27 isoform X7 [Gallus gallus]	Gallus gallus	2
318	0	3.94	4.456	3.42	3.42	gi|513207506	PREDICTED: RNA-binding protein 27 isoform X9 [Gallus gallus]	Gallus gallus	2
132	0	12.38	24.07	17.01	15.56	gi|513207929	PREDICTED: sorting nexin-8 isoform X9 [Gallus gallus]	Gallus gallus	6
132	0	12.38	24.63	17.41	15.92	gi|513207932	PREDICTED: sorting nexin-8 isoform X10 [Gallus gallus]	Gallus gallus	6
132	0	12.38	25.27	17.86	16.34	gi|513207936	PREDICTED: sorting nexin-8 isoform X8 [Gallus gallus]	Gallus gallus	6
156	0	11.04	29.32	29.32	25.62	gi|513208116	PREDICTED: dehydrogenase/reductase SDR family member 7B isoform X8 [Gallus gallus]	Gallus gallus	6
156	0	9	24.23	24.23	20.55	gi|513208119	PREDICTED: dehydrogenase/reductase SDR family member 7B isoform X9 [Gallus gallus]	Gallus gallus	5
156	0	11.04	30.74	30.74	26.86	gi|513208122	PREDICTED: dehydrogenase/reductase SDR family member 7B isoform X10 [Gallus gallus]	Gallus gallus	6
1078	0.06	0.08	0.4759	0.4759	0	gi|513208395	PREDICTED: LOW QUALITY PROTEIN: tuberin isoform X1 [Gallus gallus]	Gallus gallus	0
342	0	4.99	10.18	7.101	7.101	gi|513208492	PREDICTED: rho GTPase-activating protein 17 isoform X8 [Gallus gallus]	Gallus gallus	6
342	0	4.99	10.18	7.101	7.101	gi|513208495	PREDICTED: rho GTPase-activating protein 17 isoform X9 [Gallus gallus]	Gallus gallus	6
342	0	4.99	10.18	7.101	7.101	gi|513208498	PREDICTED: rho GTPase-activating protein 17 isoform X10 [Gallus gallus]	Gallus gallus	6
342	0	4.99	10.24	7.143	7.143	gi|513208501	PREDICTED: rho GTPase-activating protein 17 isoform X11 [Gallus gallus]	Gallus gallus	6
342	0	4.99	10.24	7.143	7.143	gi|513208505	PREDICTED: rho GTPase-activating protein 17 isoform X12 [Gallus gallus]	Gallus gallus	6
905	0.25	0.3	3.808	1.49	0	gi|513208639	PREDICTED: nodal modulator 1 isoform X4 [Gallus gallus]	Gallus gallus	0
117	0	13.44	59.23	59.23	59.23	gi|513208650	PREDICTED: 40S ribosomal protein S15a isoform X3 [Gallus gallus]	Gallus gallus	7
950	0.14	0.18	4.115	4.115	0	gi|513208940	PREDICTED: protein argonaute 14 isoform X6 [Gallus gallus]	Gallus gallus	0
590	0	2.05	12.75	6.799	4.249	gi|513209106	PREDICTED: putative RNA-binding protein Luc7-like 1 isoform X7 [Gallus gallus]	Gallus gallus	1
590	0	2.05	12.75	6.799	4.249	gi|513209109	PREDICTED: putative RNA-binding protein Luc7-like 1 isoform X8 [Gallus gallus]	Gallus gallus	1
590	0	2.03	10.73	7.571	4.732	gi|513209125	PREDICTED: putative RNA-binding protein Luc7-like 1 isoform X10 [Gallus gallus]	Gallus gallus	1
423	0	4.05	3.227	1.783	1.146	gi|513209194	PREDICTED: CREB-binding protein isoform X7 [Gallus gallus]	Gallus gallus	2
423	0	4.05	3.229	1.784	1.147	gi|513209197	PREDICTED: CREB-binding protein isoform X8 [Gallus gallus]	Gallus gallus	2
423	0	4.05	3.241	1.791	1.151	gi|513209200	PREDICTED: CREB-binding protein isoform X6 [Gallus gallus]	Gallus gallus	2
423	0	4.05	3.241	1.791	1.151	gi|513209203	PREDICTED: CREB-binding protein isoform X9 [Gallus gallus]	Gallus gallus	2
423	0	3.97	2.702	1.83	1.176	gi|513209208	PREDICTED: CREB-binding protein isoform X11 [Gallus gallus]	Gallus gallus	2
1098	0.05	0.07	11.73	0	0	gi|513209474	PREDICTED: RNA-binding protein with serine-rich domain 1 isoform X1 [Gallus gallus]	Gallus gallus	0
833	0.58	0.64	3.07	3.07	3.07	gi|513209640	PREDICTED: cytochrome b-c1 complex subunit 2, mitochondrial-like isoform X5 [Gallus gallus]	Gallus gallus	1
407	0	4	32.68	32.68	32.68	gi|513209917	PREDICTED: polyubiquitin-C isoform X3 [Gallus gallus]	Gallus gallus	2
790	0	0.99	1.538	1.538	1.538	gi|513210118	PREDICTED: vacuolar protein sorting-associated protein 33A isoform X4 [Gallus gallus]	Gallus gallus	1
790	0.88	0.99	1.601	1.601	1.601	gi|513210121	PREDICTED: vacuolar protein sorting-associated protein 33A isoform X5 [Gallus gallus]	Gallus gallus	1
103	0	14.86	15.87	13.98	9.017	gi|513210206	PREDICTED: ataxin-2 isoform X15 [Gallus gallus]	Gallus gallus	7
103	0	14.86	15.9	14	9.033	gi|513210209	PREDICTED: ataxin-2 isoform X16 [Gallus gallus]	Gallus gallus	7
103	0	14.86	15.9	14	9.033	gi|513210212	PREDICTED: ataxin-2 isoform X17 [Gallus gallus]	Gallus gallus	7
103	0	14.86	15.93	14.03	9.05	gi|513210215	PREDICTED: ataxin-2 isoform X14 [Gallus gallus]	Gallus gallus	7
103	0	12.78	14.47	12.56	7.552	gi|513210218	PREDICTED: ataxin-2 isoform X18 [Gallus gallus]	Gallus gallus	6
103	0	14.86	16.13	14.21	9.166	gi|513210221	PREDICTED: ataxin-2 isoform X19 [Gallus gallus]	Gallus gallus	7
103	0	14.86	16.16	14.23	9.183	gi|513210224	PREDICTED: ataxin-2 isoform X20 [Gallus gallus]	Gallus gallus	7
103	0	14.86	16.27	14.33	9.242	gi|513210227	PREDICTED: ataxin-2 isoform X21 [Gallus gallus]	Gallus gallus	7
103	0	14.29	15.43	13.45	9.407	gi|513210233	PREDICTED: ataxin-2 isoform X23 [Gallus gallus]	Gallus gallus	7
103	0	14.86	16.67	14.68	9.47	gi|513210236	PREDICTED: ataxin-2 isoform X24 [Gallus gallus]	Gallus gallus	7
103	0	12.78	15.45	13.41	8.066	gi|513210242	PREDICTED: ataxin-2 isoform X26 [Gallus gallus]	Gallus gallus	6
795	0.84	0.95	1.385	1.385	1.385	gi|513210623	PREDICTED: mediator of RNA polymerase II transcription subunit 15 [Gallus gallus]	Gallus gallus	1
1052	0	0.09	3.073	3.073	0	gi|513210768	PREDICTED: phosphatidylserine decarboxylase proenzyme isoform X7 [Gallus gallus]	Gallus gallus	0
1052	0	0.09	3.178	3.178	0	gi|513210771	PREDICTED: phosphatidylserine decarboxylase proenzyme isoform X8 [Gallus gallus]	Gallus gallus	0
1052	0.07	0.09	4.29	4.29	0	gi|513210776	PREDICTED: phosphatidylserine decarboxylase proenzyme isoform X9 [Gallus gallus]	Gallus gallus	0
500	0	2.77	4.125	1.583	0.6235	gi|513210930	PREDICTED: citron Rho-interacting kinase isoform X11 [Gallus gallus]	Gallus gallus	1
500	0	2.77	4.129	1.584	0.6241	gi|513210933	PREDICTED: citron Rho-interacting kinase isoform X12 [Gallus gallus]	Gallus gallus	1
500	0	2.77	4.133	1.586	0.6247	gi|513210936	PREDICTED: citron Rho-interacting kinase isoform X13 [Gallus gallus]	Gallus gallus	1
500	0	2.77	4.145	1.59	0.6265	gi|513210939	PREDICTED: citron Rho-interacting kinase isoform X14 [Gallus gallus]	Gallus gallus	1
500	0	2.77	4.155	1.594	0.628	gi|513210942	PREDICTED: citron Rho-interacting kinase isoform X15 [Gallus gallus]	Gallus gallus	1
500	0	2.77	4.161	1.597	0.6289	gi|513210947	PREDICTED: citron Rho-interacting kinase isoform X16 [Gallus gallus]	Gallus gallus	1
634	0	2	1.579	1.579	1.579	gi|513211075	PREDICTED: scavenger receptor class F member 2 isoform X2 [Gallus gallus]	Gallus gallus	1
446	0	3.6	9.661	9.661	6.005	gi|513211273	PREDICTED: replication factor C subunit 5 isoform X2 [Gallus gallus]	Gallus gallus	2
446	0	3.6	10.34	10.34	6.425	gi|513211276	PREDICTED: replication factor C subunit 5 isoform X3 [Gallus gallus]	Gallus gallus	2
446	0	3.6	10.42	10.42	6.479	gi|513211279	PREDICTED: replication factor C subunit 5 isoform X4 [Gallus gallus]	Gallus gallus	2
446	0	3.6	11.21	11.21	6.97	gi|513211282	PREDICTED: replication factor C subunit 5 isoform X5 [Gallus gallus]	Gallus gallus	2
1077	0.06	0.08	1.463	1.463	0	gi|513211428	PREDICTED: EMI domain-containing protein 1 [Gallus gallus]	Gallus gallus	0
891	0.3	0.35	3.503	2.26	0	gi|513212076	PREDICTED: family with sequence similarity 129, member B, partial [Gallus gallus]	Gallus gallus	0
988	0.1	0.13	18.94	9.091	0	gi|513213185	PREDICTED: actin-related protein 2/3 complex subunit 5-like protein, partial [Gallus gallus]	Gallus gallus	0
784	0	1.02	3.618	3.618	3.618	gi|513213242	PREDICTED: germ cell-specific gene 1-like protein-like isoform X1 [Gallus gallus]	Gallus gallus	1
784	0	1.02	4.198	4.198	4.198	gi|513213244	PREDICTED: germ cell-specific gene 1-like protein-like isoform X2 [Gallus gallus]	Gallus gallus	1
784	0.91	1.02	4.453	4.453	4.453	gi|513213246	PREDICTED: germ cell-specific gene 1-like protein-like isoform X3 [Gallus gallus]	Gallus gallus	1
774	1.01	1.14	9.403	3.134	3.134	gi|513213356	PREDICTED: forkhead box protein K2 [Gallus gallus]	Gallus gallus	1
793	0	0.99	4.11	4.11	4.11	gi|513213503	PREDICTED: SAP30-binding protein isoform X3 [Gallus gallus]	Gallus gallus	1
793	0	0.99	4.121	4.121	4.121	gi|513213505	PREDICTED: SAP30-binding protein isoform X4 [Gallus gallus]	Gallus gallus	1
793	0.87	0.99	4.298	4.298	4.298	gi|513213507	PREDICTED: SAP30-binding protein isoform X5 [Gallus gallus]	Gallus gallus	1
391	0	4	5.67	5.67	5.67	gi|513213622	PREDICTED: protein Njmu-R1 isoform X4 [Gallus gallus]	Gallus gallus	2
812	0	0.82	4.636	4.636	4.636	gi|513213925	PREDICTED: cdc42 effector protein 4 isoform X2 [Gallus gallus]	Gallus gallus	1
812	0.72	0.82	5.469	5.469	5.469	gi|513213929	PREDICTED: cdc42 effector protein 4 isoform X3 [Gallus gallus]	Gallus gallus	1
908	0	0.3	8.057	8.057	0	gi|513214210	PREDICTED: ADP-ribosylation factor-like 16 isoform X3 [Gallus gallus]	Gallus gallus	0
908	0.25	0.3	7.054	7.054	0	gi|513214217	PREDICTED: ADP-ribosylation factor-like 16 isoform X4 [Gallus gallus]	Gallus gallus	0
432	0	3.41	6.349	6.349	6.349	gi|513214234	PREDICTED: pyrroline-5-carboxylate reductase 1, mitochondrial isoform X2 [Gallus gallus]	Gallus gallus	2
432	0	3.41	6.452	6.452	6.452	gi|513214237	PREDICTED: pyrroline-5-carboxylate reductase 1, mitochondrial isoform X3 [Gallus gallus]	Gallus gallus	2
848	0.47	0.53	4.292	4.292	0	gi|513214889	PREDICTED: MIF4G domain-containing protein isoform X2 [Gallus gallus]	Gallus gallus	0
735	0	1.55	6.09	1.122	1.122	gi|513215027	PREDICTED: huntingtin-interacting protein 1 isoform X2 [Gallus gallus]	Gallus gallus	1
735	0	1.55	6.199	1.142	1.142	gi|513215030	PREDICTED: huntingtin-interacting protein 1 isoform X3 [Gallus gallus]	Gallus gallus	1
735	0	1.55	6.214	1.145	1.145	gi|513215034	PREDICTED: huntingtin-interacting protein 1 isoform X4 [Gallus gallus]	Gallus gallus	1
735	0	1.55	6.219	1.146	1.146	gi|513215037	PREDICTED: huntingtin-interacting protein 1 isoform X5 [Gallus gallus]	Gallus gallus	1
735	0	1.55	6.546	1.206	1.206	gi|513215040	PREDICTED: huntingtin-interacting protein 1 isoform X6 [Gallus gallus]	Gallus gallus	1
735	0	1.55	5.642	1.215	1.215	gi|513215043	PREDICTED: huntingtin-interacting protein 1 isoform X1 [Gallus gallus]	Gallus gallus	1
735	0	1.55	6.822	1.257	1.257	gi|513215046	PREDICTED: huntingtin-interacting protein 1 isoform X7 [Gallus gallus]	Gallus gallus	1
735	0	1.53	4.723	1.272	1.272	gi|513215052	PREDICTED: huntingtin-interacting protein 1 isoform X9 [Gallus gallus]	Gallus gallus	1
97	0	15.25	19.19	13.28	12.55	gi|513215566	PREDICTED: AP-1 complex subunit beta-1 isoform X5 [Gallus gallus]	Gallus gallus	8
97	0	15.25	19.47	13.47	12.74	gi|513215572	PREDICTED: AP-1 complex subunit beta-1 isoform X6 [Gallus gallus]	Gallus gallus	8
97	0	15.44	21.13	13.66	12.91	gi|513215575	PREDICTED: AP-1 complex subunit beta-1 isoform X7 [Gallus gallus]	Gallus gallus	8
97	0	15.44	21.13	13.66	12.91	gi|513215578	PREDICTED: AP-1 complex subunit beta-1 isoform X8 [Gallus gallus]	Gallus gallus	8
97	0	15.32	20.41	13.97	13.21	gi|513215584	PREDICTED: AP-1 complex subunit beta-1 isoform X10 [Gallus gallus]	Gallus gallus	8
85	0	15.12	10.55	5.019	3.318	gi|513215709	PREDICTED: pre-mRNA-processing-splicing factor 8 isoform X3 [Gallus gallus]	Gallus gallus	7
137	0	10.33	15.6	11.93	6.651	gi|513215808	PREDICTED: pre-rRNA-processing protein TSR1 homolog isoform X2 [Gallus gallus]	Gallus gallus	5
137	0	10.33	16.08	12.29	6.856	gi|513215811	PREDICTED: pre-rRNA-processing protein TSR1 homolog isoform X3 [Gallus gallus]	Gallus gallus	5
846	0	2.66	6.793	6.793	2.989	gi|513215890	PREDICTED: ras-related protein Rab-34 isoform X1 [Gallus gallus]	Gallus gallus	1
846	0.48	2.66	8.333	8.333	3.667	gi|513215893	PREDICTED: ras-related protein Rab-34 isoform X2 [Gallus gallus]	Gallus gallus	1
244	0	7.18	15.78	8.492	5.794	gi|513216075	PREDICTED: serine/threonine-protein kinase TAO1 isoform X3 [Gallus gallus]	Gallus gallus	5
244	0	6.1	15.71	7.151	3.986	gi|513216081	PREDICTED: serine/threonine-protein kinase TAO1 isoform X2 [Gallus gallus]	Gallus gallus	3
1072	0.06	0.08	1.195	0	0	gi|513216214	PREDICTED: nuclear receptor corepressor 1 isoform X13 [Gallus gallus]	Gallus gallus	0
407	0	4	22.88	22.88	22.88	gi|513216220	PREDICTED: polyubiquitin-C-like isoform X1 [Gallus gallus]	Gallus gallus	2
407	0	4	20.78	20.78	20.78	gi|513216223	PREDICTED: polyubiquitin-C-like isoform X2 [Gallus gallus]	Gallus gallus	2
407	0	4	32.79	32.79	32.79	gi|513216226	PREDICTED: polyubiquitin-C-like isoform X3 [Gallus gallus]	Gallus gallus	2
407	0	4	32.79	32.79	32.79	gi|513216229	PREDICTED: polyubiquitin-C-like isoform X4 [Gallus gallus]	Gallus gallus	2
407	0	4	32.79	32.79	32.79	gi|513216232	PREDICTED: polyubiquitin-C-like isoform X5 [Gallus gallus]	Gallus gallus	2
407	0	4	32.79	32.79	32.79	gi|513216235	PREDICTED: polyubiquitin-C-like isoform X6 [Gallus gallus]	Gallus gallus	2
407	0	4	32.79	32.79	32.79	gi|513216238	PREDICTED: polyubiquitin-C-like isoform X7 [Gallus gallus]	Gallus gallus	2
407	0	4	36.4	36.4	36.4	gi|513216241	PREDICTED: polyubiquitin-C-like isoform X8 [Gallus gallus]	Gallus gallus	2
407	0	4	32.75	32.75	32.75	gi|513216244	PREDICTED: polyubiquitin-C-like isoform X9 [Gallus gallus]	Gallus gallus	2
407	0	4	32.75	32.75	32.75	gi|513216247	PREDICTED: polyubiquitin-C-like isoform X10 [Gallus gallus]	Gallus gallus	2
335	0	4.98	31.36	31.36	31.36	gi|513217468	PREDICTED: dynein light chain roadblock-type 1 isoform X3 [Gallus gallus]	Gallus gallus	3
317	0	5.41	7.067	4.519	2.876	gi|513217950	PREDICTED: protein kinase C-binding protein 1 isoform X13 [Gallus gallus]	Gallus gallus	3
317	0	5.41	7.078	4.527	2.881	gi|513217953	PREDICTED: protein kinase C-binding protein 1 isoform X14 [Gallus gallus]	Gallus gallus	3
317	0	5.41	7.107	4.545	2.893	gi|513217956	PREDICTED: protein kinase C-binding protein 1 isoform X15 [Gallus gallus]	Gallus gallus	3
317	0	5.41	7.143	4.568	2.907	gi|513217959	PREDICTED: protein kinase C-binding protein 1 isoform X16 [Gallus gallus]	Gallus gallus	3
317	0	5.41	7.161	4.58	2.914	gi|513217962	PREDICTED: protein kinase C-binding protein 1 isoform X17 [Gallus gallus]	Gallus gallus	3
317	0	5.41	7.215	4.614	2.936	gi|513217965	PREDICTED: protein kinase C-binding protein 1 isoform X18 [Gallus gallus]	Gallus gallus	3
317	0	5.41	7.257	4.641	2.954	gi|513217968	PREDICTED: protein kinase C-binding protein 1 isoform X19 [Gallus gallus]	Gallus gallus	3
317	0	5.41	7.257	4.641	2.954	gi|513217971	PREDICTED: protein kinase C-binding protein 1 isoform X20 [Gallus gallus]	Gallus gallus	3
317	0	5.41	7.307	4.673	2.974	gi|513217974	PREDICTED: protein kinase C-binding protein 1 isoform X21 [Gallus gallus]	Gallus gallus	3
317	0	5.41	7.439	4.758	3.028	gi|513217979	PREDICTED: protein kinase C-binding protein 1 isoform X12 [Gallus gallus]	Gallus gallus	3
1071	0	0.08	1.123	0.6017	0	gi|513218147	PREDICTED: death-inducer obliterator 1 isoform X2 [Gallus gallus]	Gallus gallus	0
1071	0	0.08	1.123	0.6017	0	gi|513218150	PREDICTED: death-inducer obliterator 1 isoform X3 [Gallus gallus]	Gallus gallus	0
1071	0	0.08	1.165	0.6242	0	gi|513218153	PREDICTED: death-inducer obliterator 1 isoform X1 [Gallus gallus]	Gallus gallus	0
1071	0.06	0.08	1.38	0.7393	0	gi|513218156	PREDICTED: death-inducer obliterator 1 isoform X4 [Gallus gallus]	Gallus gallus	0
278	0	6.15	13.11	8.88	5.464	gi|513218687	PREDICTED: engulfment and cell motility protein 2 isoform X4 [Gallus gallus]	Gallus gallus	3
278	0	6.15	13.33	9.028	5.556	gi|513218690	PREDICTED: engulfment and cell motility protein 2 isoform X5 [Gallus gallus]	Gallus gallus	3
251	0	6.37	16.42	11.44	8.672	gi|513218721	PREDICTED: probable aminopeptidase NPEPL1 isoform X4 [Gallus gallus]	Gallus gallus	3
251	0	6.37	16.76	11.68	8.851	gi|513218727	PREDICTED: probable aminopeptidase NPEPL1 isoform X6 [Gallus gallus]	Gallus gallus	3
856	0	0.49	2.653	2.653	0	gi|513219110	PREDICTED: protein RCC2 isoform X4 [Gallus gallus]	Gallus gallus	0
856	0.43	0.49	3.202	3.202	0	gi|513219116	PREDICTED: protein RCC2 isoform X5 [Gallus gallus]	Gallus gallus	0
1051	0	0.09	1.821	1.821	0	gi|513219612	PREDICTED: ATPase family AAA domain-containing protein 3 isoform X3 [Gallus gallus]	Gallus gallus	0
1051	0.07	0.09	2.124	2.124	0	gi|513219617	PREDICTED: ATPase family AAA domain-containing protein 3 isoform X4 [Gallus gallus]	Gallus gallus	0
818	0	0.84	2.071	1.479	0	gi|513220342	PREDICTED: eukaryotic translation initiation factor 4 gamma 3 isoform X5 [Gallus gallus]	Gallus gallus	0
818	0	0.84	2.076	1.483	0	gi|513220345	PREDICTED: eukaryotic translation initiation factor 4 gamma 3 isoform X6 [Gallus gallus]	Gallus gallus	0
818	0.69	0.84	2.122	1.516	0	gi|513220348	PREDICTED: eukaryotic translation initiation factor 4 gamma 3 isoform X4 [Gallus gallus]	Gallus gallus	0
632	0	2	1.362	1.362	1.362	gi|513220776	PREDICTED: KAT8 regulatory NSL complex subunit 3 isoform X1 [Gallus gallus]	Gallus gallus	1
632	0	2	1.443	1.443	1.443	gi|513220778	PREDICTED: KAT8 regulatory NSL complex subunit 3 isoform X2 [Gallus gallus]	Gallus gallus	1
632	0	2	1.483	1.483	1.483	gi|513220780	PREDICTED: KAT8 regulatory NSL complex subunit 3 isoform X3 [Gallus gallus]	Gallus gallus	1
505	0	2.71	6.232	3.519	1.54	gi|513220845	PREDICTED: AT-rich interactive domain-containing protein 1A isoform X4 [Gallus gallus]	Gallus gallus	1
505	0	2.71	6.236	3.522	1.541	gi|513220847	PREDICTED: AT-rich interactive domain-containing protein 1A isoform X5 [Gallus gallus]	Gallus gallus	1
1009	0.09	0.12	2.462	2.462	0	gi|513221016	PREDICTED: wiskott-Aldrich syndrome protein family member 2 isoform X4 [Gallus gallus]	Gallus gallus	0
43	0	21.2	37.83	33.22	28.29	gi|513221260	PREDICTED: splicing factor, proline- and glutamine-rich isoform X7 [Gallus gallus]	Gallus gallus	15
968	0	0.15	0.316	0.316	0	gi|513221592	PREDICTED: microtubule-actin cross-linking factor 1, isoforms 1/2/3/5-like isoform X1 [Gallus gallus]	Gallus gallus	0
968	0	0.15	0.5854	0.3193	0	gi|513221595	PREDICTED: microtubule-actin cross-linking factor 1, isoforms 1/2/3/5-like isoform X2 [Gallus gallus]	Gallus gallus	0
968	0.12	0.15	0.5991	0.3268	0	gi|513221597	PREDICTED: microtubule-actin cross-linking factor 1, isoforms 1/2/3/5-like isoform X3 [Gallus gallus]	Gallus gallus	0
968	0	0.15	0.3277	0.3277	0	gi|513221600	PREDICTED: microtubule-actin cross-linking factor 1, isoforms 1/2/3/5-like isoform X4 [Gallus gallus]	Gallus gallus	0
805	0	0.85	0.5637	0.3132	0.3132	gi|513221651	PREDICTED: microtubule-actin cross-linking factor 1-like, partial [Gallus gallus]	Gallus gallus	1
1031	0.08	0.1	4.884	4.884	0	gi|513221654	PREDICTED: microtubule-actin cross-linking factor 1-like [Gallus gallus]	Gallus gallus	0
552	0	2.23	2.974	2.256	1.128	gi|513221854	PREDICTED: vacuolar protein sorting-associated protein 11 homolog isoform X8 [Gallus gallus]	Gallus gallus	1
552	0	2.23	3.008	2.282	1.141	gi|513221857	PREDICTED: vacuolar protein sorting-associated protein 11 homolog isoform X9 [Gallus gallus]	Gallus gallus	1
552	0	2.23	3.085	2.34	1.17	gi|513221860	PREDICTED: vacuolar protein sorting-associated protein 11 homolog isoform X10 [Gallus gallus]	Gallus gallus	1
532	0	2.33	3.837	3.837	1.279	gi|513221995	PREDICTED: dolichyl-diphosphooligosaccharide--protein glycosyltransferase subunit STT3A-like isoform X2 [Gallus gallus]	Gallus gallus	1
532	0	2.33	3.837	3.837	1.279	gi|513221997	PREDICTED: dolichyl-diphosphooligosaccharide--protein glycosyltransferase subunit STT3A-like isoform X3 [Gallus gallus]	Gallus gallus	1
532	0	2.33	3.837	3.837	1.279	gi|513221999	PREDICTED: dolichyl-diphosphooligosaccharide--protein glycosyltransferase subunit STT3A-like isoform X4 [Gallus gallus]	Gallus gallus	1
532	0	2.33	4.064	4.064	1.355	gi|513222001	PREDICTED: dolichyl-diphosphooligosaccharide--protein glycosyltransferase subunit STT3A-like isoform X5 [Gallus gallus]	Gallus gallus	1
532	0	2.33	4.382	4.382	1.461	gi|513222003	PREDICTED: dolichyl-diphosphooligosaccharide--protein glycosyltransferase subunit STT3A-like isoform X6 [Gallus gallus]	Gallus gallus	1
237	0	5.11	12.53	12.53	5.16	gi|513223127	PREDICTED: interleukin enhancer-binding factor 2 isoform X10 [Gallus gallus]	Gallus gallus	2
237	0	5.11	12.53	12.53	5.16	gi|513223130	PREDICTED: interleukin enhancer-binding factor 2 isoform X11 [Gallus gallus]	Gallus gallus	2
237	0	5.11	12.53	12.53	5.16	gi|513223133	PREDICTED: interleukin enhancer-binding factor 2 isoform X12 [Gallus gallus]	Gallus gallus	2
237	0	7.2	17.02	17.02	9.162	gi|513223136	PREDICTED: interleukin enhancer-binding factor 2 isoform X13 [Gallus gallus]	Gallus gallus	3
237	0	5.11	13.53	13.53	5.57	gi|513223139	PREDICTED: interleukin enhancer-binding factor 2 isoform X14 [Gallus gallus]	Gallus gallus	2
237	0	5.11	13.53	13.53	5.57	gi|513223142	PREDICTED: interleukin enhancer-binding factor 2 isoform X15 [Gallus gallus]	Gallus gallus	2
237	0	5.11	13.53	13.53	5.57	gi|513223145	PREDICTED: interleukin enhancer-binding factor 2 isoform X16 [Gallus gallus]	Gallus gallus	2
1043	0	0.1	2.025	2.025	0	gi|513223618	PREDICTED: vacuolar protein sorting-associated protein 72 homolog isoform X2 [Gallus gallus]	Gallus gallus	0
1043	0	0.1	2.151	2.151	0	gi|513223620	PREDICTED: vacuolar protein sorting-associated protein 72 homolog isoform X3 [Gallus gallus]	Gallus gallus	0
1017	0	0.11	7.798	1.529	0	gi|513223738	PREDICTED: phosphatidylinositol 4-phosphate 5-kinase type-1 alpha-like isoform X2 [Gallus gallus]	Gallus gallus	0
1017	0	0.11	7.834	1.536	0	gi|513223741	PREDICTED: phosphatidylinositol 4-phosphate 5-kinase type-1 alpha-like isoform X3 [Gallus gallus]	Gallus gallus	0
1017	0	0.11	8.095	1.587	0	gi|513223744	PREDICTED: phosphatidylinositol 4-phosphate 5-kinase type-1 alpha-like isoform X4 [Gallus gallus]	Gallus gallus	0
1017	0	0.11	8.108	1.59	0	gi|513223747	PREDICTED: phosphatidylinositol 4-phosphate 5-kinase type-1 alpha-like isoform X5 [Gallus gallus]	Gallus gallus	0
1017	0	0.11	8.963	1.757	0	gi|513223750	PREDICTED: phosphatidylinositol 4-phosphate 5-kinase type-1 alpha-like isoform X6 [Gallus gallus]	Gallus gallus	0
1017	0	0.11	9.444	1.852	0	gi|513223753	PREDICTED: phosphatidylinositol 4-phosphate 5-kinase type-1 alpha-like isoform X1 [Gallus gallus]	Gallus gallus	0
1017	0.08	0.11	7.786	1.527	0	gi|513223756	PREDICTED: phosphatidylinositol 4-phosphate 5-kinase type-1 alpha-like isoform X7 [Gallus gallus]	Gallus gallus	0
1043	0	0.1	2.025	2.025	0	gi|513223759	PREDICTED: vacuolar protein sorting-associated protein 72 homolog isoform X3 [Gallus gallus]	Gallus gallus	0
1043	0.07	0.1	2.151	2.151	0	gi|513223762	PREDICTED: vacuolar protein sorting-associated protein 72 homolog isoform X4 [Gallus gallus]	Gallus gallus	0
737	0	1.55	13.02	13.02	6.25	gi|513223965	PREDICTED: prefoldin subunit 2 isoform X2 [Gallus gallus]	Gallus gallus	1
737	0	1.55	13.44	13.44	6.452	gi|513223968	PREDICTED: prefoldin subunit 2 isoform X3 [Gallus gallus]	Gallus gallus	1
737	0	1.55	13.74	13.74	6.593	gi|513223971	PREDICTED: prefoldin subunit 2 isoform X4 [Gallus gallus]	Gallus gallus	1
737	0	1.55	14.71	14.71	7.059	gi|513223974	PREDICTED: prefoldin subunit 2 isoform X1 [Gallus gallus]	Gallus gallus	1
737	0	1.55	14.79	14.79	7.101	gi|513223978	PREDICTED: prefoldin subunit 2 isoform X5 [Gallus gallus]	Gallus gallus	1
630	0	2	1.063	1.063	1.063	gi|513224733	PREDICTED: SLIT-ROBO Rho GTPase-activating protein 2 isoform X8 [Gallus gallus]	Gallus gallus	1
630	0	2	1.064	1.064	1.064	gi|513224736	PREDICTED: SLIT-ROBO Rho GTPase-activating protein 2 isoform X9 [Gallus gallus]	Gallus gallus	1
630	0	2	1.117	1.117	1.117	gi|513224739	PREDICTED: SLIT-ROBO Rho GTPase-activating protein 2 isoform X10 [Gallus gallus]	Gallus gallus	1
630	0	2	1.118	1.118	1.118	gi|513224742	PREDICTED: SLIT-ROBO Rho GTPase-activating protein 2 isoform X11 [Gallus gallus]	Gallus gallus	1
630	0	2	1.12	1.12	1.12	gi|513224747	PREDICTED: SLIT-ROBO Rho GTPase-activating protein 2 isoform X12 [Gallus gallus]	Gallus gallus	1
630	0	2	1.127	1.127	1.127	gi|513224750	PREDICTED: SLIT-ROBO Rho GTPase-activating protein 2 isoform X13 [Gallus gallus]	Gallus gallus	1
428	0	3.92	8.984	5.078	5.078	gi|513225028	PREDICTED: 60S ribosomal protein L10a isoform X6 [Gallus gallus]	Gallus gallus	2
428	0	3.85	5.263	5.263	5.263	gi|513225031	PREDICTED: 60S ribosomal protein L10a isoform X7 [Gallus gallus]	Gallus gallus	2
428	0	3.92	10.18	5.752	5.752	gi|513225034	PREDICTED: 60S ribosomal protein L10a isoform X8 [Gallus gallus]	Gallus gallus	2
756	0	0.06	0.8654	0.8654	0.8654	gi|513225637	PREDICTED: unconventional myosin-Id isoform X7 [Gallus gallus]	Gallus gallus	1
756	0	0.06	0.9073	0.9073	0.9073	gi|513225642	PREDICTED: unconventional myosin-Id isoform X8 [Gallus gallus]	Gallus gallus	1
756	0	0.06	0.9137	0.9137	0.9137	gi|513225645	PREDICTED: unconventional myosin-Id isoform X9 [Gallus gallus]	Gallus gallus	1
756	0	0.06	0.9165	0.9165	0.9165	gi|513225648	PREDICTED: unconventional myosin-Id isoform X10 [Gallus gallus]	Gallus gallus	1
756	0	0.06	0.9174	0.9174	0.9174	gi|513225652	PREDICTED: unconventional myosin-Id isoform X11 [Gallus gallus]	Gallus gallus	1
509	0	2.59	8.817	8.817	4.086	gi|513225669	PREDICTED: 26S protease regulatory subunit 8 isoform X4 [Gallus gallus]	Gallus gallus	1
218	0	7.97	19.44	10.84	10.84	gi|513225707	PREDICTED: SWI/SNF-related matrix-associated actin-dependent regulator of chromatin subfamily D member 2 isoform X4 [Gallus gallus]	Gallus gallus	4
218	0	7.97	20.31	11.33	11.33	gi|513225710	PREDICTED: SWI/SNF-related matrix-associated actin-dependent regulator of chromatin subfamily D member 2 isoform X3 [Gallus gallus]	Gallus gallus	4
796	0	0.93	4.094	1.053	1.053	gi|513225734	PREDICTED: tousled-like kinase 2 isoform X3 [Gallus gallus]	Gallus gallus	1
796	0.81	0.93	4.202	1.08	1.08	gi|513225737	PREDICTED: tousled-like kinase 2 isoformX2 [Gallus gallus]	Gallus gallus	1
496	0	2.81	28.1	28.1	22.88	gi|513226048	PREDICTED: 60S ribosomal protein L23 isoform X3 [Gallus gallus]	Gallus gallus	2
958	0.13	2.7	21.2	11.97	4.239	gi|513226170	PREDICTED: phosphatidylinositol 5-phosphate 4-kinase type-2 beta isoform X2 [Gallus gallus]	Gallus gallus	2
993	0.1	0.13	9.434	9.434	0	gi|513226793	PREDICTED: protein QIL1 [Gallus gallus]	Gallus gallus	0
676	0	2	2.812	2.812	2.812	gi|513226796	PREDICTED: scaffold attachment factor B2 isoform X1 [Gallus gallus]	Gallus gallus	1
676	0	2	2.872	2.872	2.872	gi|513226799	PREDICTED: scaffold attachment factor B2 isoform X2 [Gallus gallus]	Gallus gallus	1
676	0	2	3.114	3.114	3.114	gi|513226802	PREDICTED: scaffold attachment factor B2 isoform X3 [Gallus gallus]	Gallus gallus	1
676	0	2	2.957	2.957	2.957	gi|513226811	PREDICTED: scaffold attachment factor B1 isoform X3 [Gallus gallus]	Gallus gallus	1
676	0	2	3.222	3.222	3.222	gi|513226814	PREDICTED: scaffold attachment factor B1 isoform X4 [Gallus gallus]	Gallus gallus	1
964	0.13	0.16	5.128	5.128	0	gi|513226953	PREDICTED: amino-terminal enhancer of split, partial [Gallus gallus]	Gallus gallus	0
1076	0.06	0.08	4	4	0	gi|513227519	PREDICTED: NADH dehydrogenase [ubiquinone] iron-sulfur protein 7, mitochondrial, partial [Gallus gallus]	1.23405e+06	0
110	0	14.09	14.53	12.16	8.784	gi|513227588	PREDICTED: homer protein homolog 3 isoform X4 [Gallus gallus]	Gallus gallus	7
223	0	7.82	29.5	29	29	gi|513228138	PREDICTED: 60S ribosomal protein L17 isoform X3 [Gallus gallus]	Gallus gallus	5
926	0	0.25	1.942	1.942	0	gi|513228213	PREDICTED: alpha-2,8-sialyltransferase 8E isoform X1 [Gallus gallus]	Gallus gallus	0
926	0	0.25	1.942	1.942	0	gi|513228216	PREDICTED: alpha-2,8-sialyltransferase 8E isoform X2 [Gallus gallus]	Gallus gallus	0
926	0	0.25	1.942	1.942	0	gi|513228219	PREDICTED: alpha-2,8-sialyltransferase 8E isoform X3 [Gallus gallus]	Gallus gallus	0
926	0	0.25	1.942	1.942	0	gi|513228222	PREDICTED: alpha-2,8-sialyltransferase 8E isoform X4 [Gallus gallus]	Gallus gallus	0
926	0.2	0.25	2.128	2.128	0	gi|513228225	PREDICTED: alpha-2,8-sialyltransferase 8E isoform X5 [Gallus gallus]	Gallus gallus	0
298	0	5.76	7.077	5.846	4.103	gi|513228820	PREDICTED: ankycorbin isoform X8 [Gallus gallus]	Gallus gallus	3
298	0	5.76	7.084	5.852	4.107	gi|513228823	PREDICTED: ankycorbin isoform X9 [Gallus gallus]	Gallus gallus	3
298	0	5.76	7.294	6.025	4.228	gi|513228828	PREDICTED: ankycorbin isoform X10 [Gallus gallus]	Gallus gallus	3
896	0.27	0.32	1.532	0.8965	0	gi|513228898	PREDICTED: Nipped-B homolog-like isoform X6 [Gallus gallus]	Gallus gallus	0
896	0	0.32	1.283	0.9331	0	gi|513228901	PREDICTED: Nipped-B homolog-like isoform X7 [Gallus gallus]	Gallus gallus	0
896	0	0.32	1.059	1.059	0	gi|513228904	PREDICTED: Nipped-B homolog-like isoform X8 [Gallus gallus]	Gallus gallus	0
32	0	24.98	11.93	9.527	6.021	gi|513229854	PREDICTED: microtubule-associated protein 1B isoform X2 [Gallus gallus]	Gallus gallus	11
32	0	24.61	12.69	9.391	6.208	gi|513229860	PREDICTED: microtubule-associated protein 1B isoform X1 [Gallus gallus]	Gallus gallus	11
978	0.11	0.14	3.205	1.41	0	gi|513230839	PREDICTED: transducin-like enhancer protein 1 isoform X5 [Gallus gallus]	Gallus gallus	0
281	0	6.03	13.82	9.368	9.368	gi|513230922	PREDICTED: heterogeneous nuclear ribonucleoprotein K-like isoform X3 [Gallus gallus]	Gallus gallus	3
281	0	6.03	13.82	9.368	9.368	gi|513230925	PREDICTED: heterogeneous nuclear ribonucleoprotein K-like isoform X4 [Gallus gallus]	Gallus gallus	3
281	0	6.03	13.82	9.368	9.368	gi|513230928	PREDICTED: heterogeneous nuclear ribonucleoprotein K-like isoformX1 [Gallus gallus]	Gallus gallus	3
281	0	6.03	13.82	9.368	9.368	gi|513230931	PREDICTED: heterogeneous nuclear ribonucleoprotein K-like isoformX2 [Gallus gallus]	Gallus gallus	3
281	0	6.03	13.85	9.39	9.39	gi|513230934	PREDICTED: heterogeneous nuclear ribonucleoprotein K-like isoform X5 [Gallus gallus]	Gallus gallus	3
82	0	16.64	25.41	16.16	14.92	gi|513231634	PREDICTED: protein Hook homolog 3 isoform X1 [Gallus gallus]	Gallus gallus	8
1008	0	0.12	1.654	1.654	0	gi|513231818	PREDICTED: solute carrier family 12 member 2 isoform X2 [Gallus gallus]	Gallus gallus	0
1008	0.09	0.12	1.675	1.675	0	gi|513231822	PREDICTED: solute carrier family 12 member 2 isoform X3 [Gallus gallus]	Gallus gallus	0
788	0	0.98	0.4843	0.4843	0.4843	gi|513232871	PREDICTED: Dmx-like 1 isoform X3 [Gallus gallus]	Gallus gallus	1
788	0	0.98	0.4888	0.4888	0.4888	gi|513232874	PREDICTED: Dmx-like 1 isoform X4 [Gallus gallus]	Gallus gallus	1
789	0.88	0.99	2.494	2.494	2.494	gi|513232910	PREDICTED: general transcription factor IIH subunit 2 isoform X2 [Gallus gallus]	Gallus gallus	1
442	0	2.27	7.678	4.415	1.919	gi|513233427	PREDICTED: SWI/SNF-related matrix-associated actin-dependent regulator of chromatin subfamily D member 1 isoform X3 [Gallus gallus]	Gallus gallus	1
179	0	9.56	20.18	14.68	10.62	gi|513234504	PREDICTED: TRM1 tRNA methyltransferase 1-like isoform X1 [Gallus gallus]	Gallus gallus	5
179	0	8.28	16.77	11.78	9.517	gi|513234510	PREDICTED: TRM1 tRNA methyltransferase 1-like isoform X3 [Gallus gallus]	Gallus gallus	4
781	0	1.07	5.069	5.069	5.069	gi|513234545	PREDICTED: V-type proton ATPase subunit d 1-like isoform X1, partial [Gallus gallus]	Gallus gallus	1
287	0	4	5.34	5.34	5.34	gi|513234997	PREDICTED: B-cell CLL/lymphoma 7 protein family member B isoform X2 [Gallus gallus]	Gallus gallus	2
287	0	6	17.33	17.33	17.33	gi|513235000	PREDICTED: B-cell CLL/lymphoma 7 protein family member B isoform X3 [Gallus gallus]	Gallus gallus	3
169	0	10	13.56	11.18	8.918	gi|513235211	PREDICTED: importin subunit beta-1 isoform X2 [Gallus gallus]	Gallus gallus	5
169	0	10	13.57	11.19	8.929	gi|513235214	PREDICTED: importin subunit beta-1 isoform X3 [Gallus gallus]	Gallus gallus	5
781	0.95	1.07	6.548	6.548	6.548	gi|513235607	PREDICTED: V-type proton ATPase subunit d 1-like, partial [Gallus gallus]	Gallus gallus	1
223	0	5.77	30.63	30	30	gi|513235861	PREDICTED: 60S ribosomal protein L17-like isoform X2 [Gallus gallus]	Gallus gallus	4
223	0	5.77	33.56	32.88	32.88	gi|513235864	PREDICTED: 60S ribosomal protein L17-like isoform X1 [Gallus gallus]	Gallus gallus	4
376	0	3.45	34.82	31.25	13.84	gi|513235897	PREDICTED: actin-related protein 2/3 complex subunit 2-like, partial [Gallus gallus]	Gallus gallus	2
223	0	7.82	29.8	29.29	29.29	gi|513236100	PREDICTED: 60S ribosomal protein L17-like isoform X2 [Gallus gallus]	Gallus gallus	5
939	0.17	0.22	14.91	9.649	0	gi|513236273	PREDICTED: T-complex protein 1 subunit gamma-like [Gallus gallus]	Gallus gallus	0
798	0.8	0.92	3.38	1.392	1.392	gi|513236411	PREDICTED: AMP deaminase 2-like, partial [Gallus gallus]	Gallus gallus	1
921	0	0.26	10.41	10.41	0	gi|513236488	PREDICTED: coiled-coil domain-containing protein 124 isoform X5 [Gallus gallus]	Gallus gallus	0
921	0.21	0.26	10.41	10.41	0	gi|513236493	PREDICTED: coiled-coil domain-containing protein 124 isoform X6 [Gallus gallus]	Gallus gallus	0
940	0.17	0.22	2.878	2.878	0	gi|513236697	PREDICTED: probable ATP-dependent RNA helicase DDX23, partial [Gallus gallus]	Gallus gallus	0
954	0.14	0.17	3.135	3.135	0	gi|513236841	PREDICTED: heterogeneous nuclear ribonucleoprotein A1 [Gallus gallus]	Gallus gallus	0
879	0.33	0.38	1.511	1.511	0	gi|513237019	PREDICTED: speckle targeted PIP5K1A-regulated poly(A) polymerase, partial [Gallus gallus]	Gallus gallus	0
406	0.03	2.07	7.321	1.83	1.83	gi|513237146	PREDICTED: transcriptional repressor p66-beta isoform X5 [Gallus gallus]	Gallus gallus	1
883	0	0.13	32.22	32.22	0	gi|513237614	PREDICTED: NEDD8-like isoform X1 [Gallus gallus]	Gallus gallus	0
883	0.32	0.38	58	58	0	gi|513237617	PREDICTED: NEDD8-like isoform X2 [Gallus gallus]	Gallus gallus	0
902	0.26	0.31	13.79	13.79	0	gi|513237762	PREDICTED: DNA polymerase delta catalytic subunit-like, partial [Gallus gallus]	Gallus gallus	0
805	0.75	0.85	0.5556	0.3086	0.3086	gi|513238173	PREDICTED: microtubule-actin cross-linking factor 1, partial [Gallus gallus]	Gallus gallus	1
259	0	4.59	33.21	21.03	10.33	gi|513239361	PREDICTED: U5 small nuclear ribonucleoprotein 200 kDa helicase-like, partial [Gallus gallus]	Gallus gallus	2
987	0	0.14	11.72	7.113	0	gi|513239455	PREDICTED: serine/threonine-protein phosphatase PP1-alpha catalytic subunit-like, partial [Gallus gallus]	Gallus gallus	0
697	0	2	4.498	3.223	0.8246	gi|513239906	PREDICTED: probable cation-transporting ATPase 13A1 isoform X6 [Gallus gallus]	Gallus gallus	1
697	0	2	4.515	3.236	0.8277	gi|513239909	PREDICTED: probable cation-transporting ATPase 13A1 isoform X7 [Gallus gallus]	Gallus gallus	1
697	0	2	4.644	3.328	0.8514	gi|513239912	PREDICTED: probable cation-transporting ATPase 13A1 isoform X8 [Gallus gallus]	Gallus gallus	1
697	0	2	4.766	3.415	0.8737	gi|513239915	PREDICTED: probable cation-transporting ATPase 13A1 isoform X9 [Gallus gallus]	Gallus gallus	1
840	0.53	0.59	5.918	2.245	2.245	gi|513240563	PREDICTED: LOW QUALITY PROTEIN: transcription factor 7-like 1 [Gallus gallus]	Gallus gallus	1
351	0	4.67	18.33	12.99	9.977	gi|513240595	PREDICTED: poly(rC)-binding protein 2-like isoform X5 [Gallus gallus]	Gallus gallus	3
351	0	4.67	18.9	13.4	10.29	gi|513240598	PREDICTED: poly(rC)-binding protein 2-like isoform X6 [Gallus gallus]	Gallus gallus	3
351	0	4.67	19.32	13.69	10.51	gi|513240602	PREDICTED: poly(rC)-binding protein 2-like isoform X7 [Gallus gallus]	Gallus gallus	3
351	0	4.67	19.95	14.14	10.86	gi|513240605	PREDICTED: poly(rC)-binding protein 2-like isoform X8 [Gallus gallus]	Gallus gallus	3
351	0	4.67	21.35	15.14	11.62	gi|513240611	PREDICTED: poly(rC)-binding protein 2-like isoform X10 [Gallus gallus]	Gallus gallus	3
351	0	4.67	22.13	15.69	12.04	gi|513240617	PREDICTED: poly(rC)-binding protein 2-like isoform X12 [Gallus gallus]	Gallus gallus	3
351	0	4.67	22.44	15.91	12.22	gi|513240622	PREDICTED: poly(rC)-binding protein 2-like isoform X13 [Gallus gallus]	Gallus gallus	3
351	0	4.67	23.58	16.72	12.84	gi|513240627	PREDICTED: poly(rC)-binding protein 2-like isoform X14 [Gallus gallus]	Gallus gallus	3
1102	0.05	0.07	1.902	0	0	gi|52138687	collagen alpha-1(XX) chain precursor [Gallus gallus]	Gallus gallus	0
762	0	1.3	20.16	20.16	5.426	gi|527498248	histone H2A-IV-like [Gallus gallus]	Gallus gallus	1
579	0	2.05	21.36	11.65	11.65	gi|527498260	histone cluster 1, H4-IV, germinal H4-like 2 (similar to human histone cluster 1, class H4 genes) [Gallus gallus]	Gallus gallus	1
932	0.19	0.24	4.381	2.87	0	gi|55741614	peroxisomal acyl-coenzyme A oxidase 1 [Gallus gallus]	Gallus gallus	0
1108	0.05	0.07	2.687	2.687	0	gi|56118970	importin subunit alpha-4 [Gallus gallus]	Gallus gallus	0
974	0.11	2.2	8.502	8.502	4.049	gi|56119054	14-3-3 protein eta [Gallus gallus]	Gallus gallus	1
25	0	26.25	48.67	44.95	44.95	gi|56119084	actin, cytoplasmic type 5 [Gallus gallus]	Gallus gallus	22
1042	0.07	0.1	2.632	2.632	0	gi|57525096	nuclear distribution protein nudE homolog 1 [Gallus gallus]	Gallus gallus	0
356	0	2.74	5.476	5.476	4.172	gi|57525144	protein transport protein Sec23A [Gallus gallus]	Gallus gallus	2
987	0.1	0.14	8.669	5.263	0	gi|57525187	serine/threonine-protein phosphatase PP1-gamma catalytic subunit [Gallus gallus]	Gallus gallus	0
920	0.21	1.02	8.314	5.312	2.771	gi|57525333	26S protease regulatory subunit 7 [Gallus gallus]	Gallus gallus	1
855	0.44	0.49	19.42	19.42	0	gi|57528972	SOSS complex subunit C [Gallus gallus]	Gallus gallus	0
890	0.3	2.49	28.69	16.8	9.016	gi|57529350	14-3-3 protein beta/alpha [Gallus gallus]	Gallus gallus	2
924	0.2	2.31	7.819	7.819	4.938	gi|57529406	VAMP (vesicle-associated membrane protein)-associated protein B and C [Gallus gallus]	Gallus gallus	1
949	0.14	0.18	5.612	5.612	0	gi|57529427	protein RER1 [Gallus gallus]	Gallus gallus	0
779	0.97	1.09	2.91	1.685	1.685	gi|57529605	large subunit GTPase 1 homolog [Gallus gallus]	Gallus gallus	1
843	0.5	0.56	2.073	2.073	0	gi|57529674	far upstream element-binding protein 1 [Gallus gallus]	Gallus gallus	0
980	0.11	0.14	2.153	2.153	0	gi|57529764	basic leucine zipper and W2 domain-containing protein 1 [Gallus gallus]	Gallus gallus	0
979	0.11	0.14	1.937	1.937	0	gi|57529929	serine/threonine-protein kinase VRK1 [Gallus gallus]	Gallus gallus	0
861	0.41	0.47	1.133	1.133	0	gi|57530056	replication factor C subunit 1 [Gallus gallus]	Gallus gallus	0
959	0.13	0.17	1.533	0.8518	0	gi|57530101	DNA-directed RNA polymerase II subunit RPB2 [Gallus gallus]	Gallus gallus	0
863	0.38	0.44	9.416	9.416	0	gi|57530593	coatomer subunit epsilon [Gallus gallus]	Gallus gallus	0
1107	0.05	0.07	1.416	1.416	0	gi|57530751	acyl-CoA dehydrogenase family member 11 [Gallus gallus]	Gallus gallus	0
754	0	1.36	4.405	4.405	4.405	gi|5834847	cytochrome c oxidase subunit II [Gallus gallus]	Gallus gallus	1
970	0.12	0.15	1.649	1.649	0	gi|60302694	CUGBP Elav-like family member 1 [Gallus gallus]	Gallus gallus	0
986	0.1	0.15	2.807	1.872	0	gi|60302812	cysteine--tRNA ligase, cytoplasmic [Gallus gallus]	Gallus gallus	0
895	0.27	0.33	1.97	1.97	0	gi|60302844	ATP-binding cassette sub-family D member 3 [Gallus gallus]	Gallus gallus	0
1070	0.06	0.08	4.921	2.756	0	gi|61097957	DNA primase large subunit [Gallus gallus]	Gallus gallus	0
686	0	2	12.9	12.9	12.9	gi|61098011	ADP-ribosylation factor-like protein 8A [Gallus gallus]	Gallus gallus	1
886	0.32	0.37	0.9149	0.9149	0	gi|61098182	pumilio homolog 1 [Gallus gallus]	Gallus gallus	0
897	0.27	0.32	1.795	1.795	0	gi|61098266	glutaminyl-tRNA synthetase [Gallus gallus]	Gallus gallus	0
892	0.29	2.45	18.14	18.14	5.116	gi|61098298	ras-related protein Rab-14 [Gallus gallus]	Gallus gallus	1
1041	0.07	0.1	2.493	2.493	0	gi|61098314	exocyst complex component 7 [Gallus gallus]	Gallus gallus	0
758	1.17	1.29	3.077	3.077	3.077	gi|61098330	CCR4-NOT transcription complex subunit 2 [Gallus gallus]	Gallus gallus	1
773	1.04	1.15	0.7728	0.7728	0.7728	gi|61098352	RRP12-like protein [Gallus gallus]	Gallus gallus	1
834	0.56	0.63	8.808	4.145	0	gi|71143154	rho-related GTP-binding protein RhoC precursor [Gallus gallus]	Gallus gallus	1
754	0	1.36	4.405	4.405	4.405	gi|71658054	cytochrome c oxidase subunit II [Gallus gallus spadiceus]	Gallus gallus spadiceus	1
754	0	1.36	4.405	4.405	4.405	gi|71658068	cytochrome c oxidase subunit II [Gallus gallus bankiva]	Gallus gallus bankiva	1
754	1.24	1.36	4.405	4.405	4.405	gi|71658082	cytochrome c oxidase subunit II [Gallus gallus gallus]	Gallus gallus gallus	1
1075	0.06	0.08	2.153	2.153	0	gi|71894735	zinc finger and BTB domain-containing protein 2 [Gallus gallus]	Gallus gallus	0
250	0	19.24	48.28	38.99	38.99	gi|71894831	actin, alpha skeletal muscle [Gallus gallus]	Gallus gallus	16
786	0.89	2.89	17.83	17.83	10.85	gi|71894959	microtubule-associated protein RP/EB family member 1 [Gallus gallus]	Gallus gallus	3
766	1.09	1.24	7.184	5.172	2.586	gi|71895047	splicing factor, arginine/serine-rich 6 [Gallus gallus]	Gallus gallus	1
888	0.31	0.37	8.377	3.665	0	gi|71895049	protein AAR2 homolog [Gallus gallus]	Gallus gallus	0
393	0	4	11	11	11	gi|71895051	ras-related protein Rab-10 [Gallus gallus]	Gallus gallus	2
794	0.85	0.96	3.311	3.311	3.311	gi|71895239	serine/threonine-protein kinase Nek7 [Gallus gallus]	Gallus gallus	1
917	0.22	0.27	5.019	5.019	0	gi|71895261	ES1 protein homolog, mitochondrial [Gallus gallus]	Gallus gallus	0
1101	0.05	0.07	1.952	1.022	0	gi|71895313	CCAAT/enhancer-binding protein zeta [Gallus gallus]	Gallus gallus	0
946	0.15	0.19	1.241	1.241	0	gi|71895405	N-alpha-acetyltransferase 35, NatC auxiliary subunit [Gallus gallus]	Gallus gallus	0
851	0.46	0.52	12.87	6.433	6.433	gi|71895513	cytochrome c oxidase subunit 4 isoform 1, mitochondrial [Gallus gallus]	Gallus gallus	1
953	0.14	0.17	10.57	10.57	10.57	gi|71895621	MIP18 family protein FAM96A [Gallus gallus]	Gallus gallus	1
941	0.17	0.21	7.2	3.733	0	gi|71895625	protein CASC4 precursor [Gallus gallus]	Gallus gallus	0
393	0	4	10.63	10.63	10.63	gi|71895669	ras-related protein Rab-8A [Gallus gallus]	Gallus gallus	2
992	0.1	0.13	2.597	2.597	0	gi|71896171	protein pelota homolog [Gallus gallus]	Gallus gallus	0
782	0.91	1.12	3.989	2.751	1.376	gi|71896383	engulfment and cell motility protein 1 [Gallus gallus]	Gallus gallus	1
1040	0.07	0.1	2.353	2.353	0	gi|71896443	serine/threonine-protein phosphatase 2B catalytic subunit beta isoform [Gallus gallus]	Gallus gallus	0
819	0.65	0.77	5.512	1.181	1.181	gi|71896565	DEAH (Asp-Glu-Ala-His) box polypeptide 15 [Gallus gallus]	Gallus gallus	1
756	0	0.01	0.8937	0.8937	0.8937	gi|71896596	unconventional myosin-Ig [Gallus gallus]	Gallus gallus	1
815	0.71	0.85	3.245	3.245	1.77	gi|71896621	WD repeat-containing protein 48 [Gallus gallus]	Gallus gallus	1
945	0.15	0.19	0.8649	0.8649	0	gi|71896765	vitellogenin-2 precursor [Gallus gallus]	Gallus gallus	0
859	0.42	0.48	1.987	0.9461	0	gi|71896869	histone deacetylase complex subunit SAP130 [Gallus gallus]	Gallus gallus	0
762	1.13	1.3	20.16	20.16	5.426	gi|71896919	histone H2A.J [Gallus gallus]	Gallus gallus	1
839	0.53	0.61	10.63	7.973	0	gi|71896925	coiled-coil domain-containing protein 50 [Gallus gallus]	Gallus gallus	0
900	0.26	0.31	1.678	1.007	0	gi|71897039	integrator complex subunit 2 [Gallus gallus]	Gallus gallus	0
816	0.71	0.82	4.167	2.193	2.193	gi|71897101	26S proteasome non-ATPase regulatory subunit 12 [Gallus gallus]	Gallus gallus	1
912	0.23	0.28	2.533	2.533	0	gi|71897175	coatomer subunit alpha [Gallus gallus]	Gallus gallus	0
393	0	4	10.95	10.95	10.95	gi|71897245	ras-related protein Rab-35 [Gallus gallus]	Gallus gallus	2
842	0.5	0.56	2.236	1.038	1.038	gi|74271901	Fanconi anemia group J protein homolog [Gallus gallus]	Gallus gallus	1
760	1.14	1.27	4.545	2.273	2.273	gi|77797833	exosome complex exonuclease RRP45 [Gallus gallus]	Gallus gallus	1
579	0	2.05	21.36	11.65	11.65	gi|83745133	histone cluster 1, H4-VI, germinal H4 (similar to human histone cluster 1, class H4 genes) [Gallus gallus]	Gallus gallus	1
1074	0.06	0.08	1.142	1.142	0	gi|84619514	probable palmitoyltransferase ZDHHC8 [Gallus gallus]	Gallus gallus	0
915	0.23	0.28	1.529	1.529	0	gi|86129422	Fanconi anemia, complementation group D2 [Gallus gallus]	Gallus gallus	0
907	0.25	0.3	2.174	2.174	0	gi|86129464	signal recognition particle receptor subunit alpha [Gallus gallus]	Gallus gallus	0
1090	0.05	0.08	2.817	1.408	0	gi|86129496	integrator complex subunit 10 [Gallus gallus]	Gallus gallus	0
1069	0.06	0.08	3.036	0	0	gi|88853845	5'-AMP-activated protein kinase catalytic subunit alpha-1 [Gallus gallus]	Gallus gallus	0
1021	0.08	0.11	0.2456	0.2456	0	gi|94536813	basement membrane-specific heparan sulfate proteoglycan core protein precursor [Gallus gallus]	Gallus gallus	0
369	0	4.34	11.56	11.56	10.67	gi|95772089	histone H1.11L [Gallus gallus]	Gallus gallus	2
369	0	4.34	11.87	11.87	10.96	gi|95772094	histone H1.01 [Gallus gallus]	Gallus gallus	2
1122	0	0.07	1.085	1.085	0	RRRRRgi|118082834	REVERSED PREDICTED: mitochondrial 10-formyltetrahydrofolate dehydrogenase [Gallus gallus]	Gallus gallus	0
909	0	0.3	0.4464	0.4464	0.4464	RRRRRgi|118085986	REVERSED PREDICTED: dnaJ homolog subfamily C member 13 isoform X4 [Gallus gallus]	Gallus gallus	1
1104	0	0.07	3.43	3.43	0	RRRRRgi|118090514	REVERSED PREDICTED: gamma-aminobutyric acid receptor subunit alpha-4 isoformX2 [Gallus gallus]	Gallus gallus	0
1048	0	0.1	0.2469	0.2469	0	RRRRRgi|118095631	REVERSED PREDICTED: probable E3 ubiquitin-protein ligase HERC1 isoform X8 [Gallus gallus]	Gallus gallus	0
930	0	0.24	5.917	5.917	0	RRRRRgi|118100151	REVERSED PREDICTED: transmembrane protein 120A isoform X2 [Gallus gallus]	Gallus gallus	0
918	0	0.26	2.169	0.9639	0	RRRRRgi|118103221	REVERSED PREDICTED: mediator of RNA polymerase II transcription subunit 16 isoform X2 [Gallus gallus]	Gallus gallus	0
866	0.38	0.43	1.593	1.593	0	RRRRRgi|118129662	REVERSED PREDICTED: keratin, type II cytoskeletal 3-like [Gallus gallus]	Gallus gallus	0
1085	0.06	0.08	2.251	2.251	0	RRRRRgi|119331122	REVERSED family with sequence similarity 105, member A [Gallus gallus]	Gallus gallus	0
1084	0.06	0.08	5.058	5.058	0	RRRRRgi|226437575	REVERSED NADH dehydrogenase [ubiquinone] iron-sulfur protein 3, mitochondrial [Gallus gallus]	1.1398e+06	0
1002	0.09	0.67	2.353	2.353	2.353	RRRRRgi|288869474	REVERSED heat shock factor protein 4 [Gallus gallus]	Gallus gallus	1
933	0.19	0.24	5.469	5.469	0	RRRRRgi|295148228	REVERSED RING finger protein 170 [Gallus gallus]	Gallus gallus	0
1038	0.07	0.11	2.058	0.9602	0	RRRRRgi|313760578	REVERSED serine/threonine-protein kinase TBK1 [Gallus gallus]	Gallus gallus	0
976	0.11	0.15	5.643	1.806	0	RRRRRgi|313850988	REVERSED carboxypeptidase M precursor [Gallus gallus]	Gallus gallus	0
876	0.34	0.39	9.308	3.58	0	RRRRRgi|347800657	REVERSED PDZ and LIM domain protein 7 [Gallus gallus]	Gallus gallus	0
1122	0.05	0.07	1.085	1.085	0	RRRRRgi|363728199	REVERSED PREDICTED: mitochondrial 10-formyltetrahydrofolate dehydrogenase-like [Gallus gallus]	Gallus gallus	0
1114	0	0.07	0.8114	0.8114	0	RRRRRgi|363728304	REVERSED PREDICTED: alpha-2-macroglobulin isoform X3 [Gallus gallus]	Gallus gallus	0
1029	0	0.11	1.603	1.603	0	RRRRRgi|363733166	REVERSED PREDICTED: bifunctional 3'-phosphoadenosine 5'-phosphosulfate synthase 1 isoform X2 [Gallus gallus]	Gallus gallus	0
1104	0	0.07	3.545	3.545	0	RRRRRgi|363733739	REVERSED PREDICTED: gamma-aminobutyric acid receptor subunit alpha-4 isoformX1 [Gallus gallus]	Gallus gallus	0
1097	0.05	0.08	2.857	2.857	0	RRRRRgi|363735370	REVERSED PREDICTED: potassium channel subfamily K member 18 [Gallus gallus]	Gallus gallus	0
824	0.63	0.73	2.673	2.673	2.673	RRRRRgi|363735853	REVERSED PREDICTED: alkyldihydroxyacetonephosphate synthase, peroxisomal [Gallus gallus]	Gallus gallus	1
1118	0	0.07	3.717	3.717	0	RRRRRgi|363736300	REVERSED PREDICTED: insulin-like growth factor binding protein 5 isoform X2 [Gallus gallus]	Gallus gallus	0
991	0	0.13	1.778	0.8892	0	RRRRRgi|363738749	REVERSED PREDICTED: cullin-associated NEDD8-dissociated protein 1 isoformX2 [Gallus gallus]	Gallus gallus	0
1061	0.06	0.09	1.665	0.6889	0	RRRRRgi|363739432	REVERSED PREDICTED: LOW QUALITY PROTEIN: meiosis arrest female protein 1 homolog [Gallus gallus]	Gallus gallus	0
1030	0.08	0.11	0.7293	0.7293	0	RRRRRgi|363739684	REVERSED PREDICTED: LOW QUALITY PROTEIN: protein NLRC3 [Gallus gallus]	Gallus gallus	0
943	0	0.2	3.229	1.235	0	RRRRRgi|363741157	REVERSED PREDICTED: cytospin-B isoform X4 [Gallus gallus]	Gallus gallus	0
977	0	0.15	0.8507	0.8507	0	RRRRRgi|363741232	REVERSED PREDICTED: small G protein signaling modulator 2 isoform X6 [Gallus gallus]	Gallus gallus	0
880	0	0.38	0.7463	0.7463	0	RRRRRgi|363743056	REVERSED PREDICTED: SLIT-ROBO Rho GTPase-activating protein 2 isoform X7 [Gallus gallus]	Gallus gallus	0
948	0.15	0.18	8.73	8.73	0	RRRRRgi|363743663	REVERSED PREDICTED: activated RNA polymerase II transcriptional coactivator p15-like [Gallus gallus]	Gallus gallus	0
894	0	0.34	1.304	1.304	1.304	RRRRRgi|363744579	REVERSED PREDICTED: centrosomal protein of 78 kDa isoform X4 [Gallus gallus]	Gallus gallus	1
1047	0	0.1	1.043	1.043	0	RRRRRgi|363744698	REVERSED PREDICTED: solute carrier family 12 member 2 isoform X1 [Gallus gallus]	Gallus gallus	0
944	0	0.19	6.522	6.522	0	RRRRRgi|430768600	REVERSED calcitonin isoform 1 preproprotein [Gallus gallus]	Gallus gallus	0
944	0	0.19	6.522	6.522	0	RRRRRgi|430768602	REVERSED calcitonin isoform 1 preproprotein [Gallus gallus]	Gallus gallus	0
944	0	0.19	7.143	7.143	0	RRRRRgi|430768604	REVERSED calcitonin gene-related peptide isoform 2 preproprotein [Gallus gallus]	Gallus gallus	0
944	0.16	0.19	7.2	7.2	0	RRRRRgi|430768606	REVERSED calcitonin gene-related peptide isoform 3 preproprotein [Gallus gallus]	Gallus gallus	0
967	0.12	0.16	17.53	17.53	0	RRRRRgi|45382861	REVERSED protein S100-A10 [Gallus gallus]	Gallus gallus	0
984	0.11	0.14	1.078	1.078	0	RRRRRgi|45383073	REVERSED inversin [Gallus gallus]	Gallus gallus	0
1001	0.1	0.13	4.902	4.902	0	RRRRRgi|478431031	REVERSED chromosome 14 open reading frame, human C16orf45 [Gallus gallus]	Gallus gallus	0
1106	0.05	0.07	1.218	0.5413	0	RRRRRgi|487441362	REVERSED SET domain containing 5 [Gallus gallus]	Gallus gallus	0
862	0	0.45	2.64	2.64	0	RRRRRgi|50728914	REVERSED PREDICTED: poly [ADP-ribose] polymerase 12-like isoform X4 [Gallus gallus]	ADP-ribose	0
1056	0	0.09	1.495	1.495	0	RRRRRgi|50732273	REVERSED PREDICTED: zinc finger MYND domain-containing protein 11 isoformX2 [Gallus gallus]	Gallus gallus	0
901	0.26	0.31	1.317	0.5267	0	RRRRRgi|50732850	REVERSED PREDICTED: DNA topoisomerase 2-binding protein 1 [Gallus gallus]	Gallus gallus	0
1096	0.05	0.08	2.849	2.849	0	RRRRRgi|50758110	REVERSED PREDICTED: malate dehydrogenase, mitochondrial [Gallus gallus]	Gallus gallus	0
1057	0.07	0.09	2.233	2.233	0	RRRRRgi|50808535	REVERSED PREDICTED: ankyrin repeat and SAM domain-containing protein 4B [Gallus gallus]	Gallus gallus	0
1089	0	0.1	0.6612	0.3778	0	RRRRRgi|513157182	REVERSED PREDICTED: golgin subfamily B member 1 isoform X2 [Gallus gallus]	Gallus gallus	0
1089	0.05	0.1	0.662	0.3783	0	RRRRRgi|513157185	REVERSED PREDICTED: golgin subfamily B member 1 isoform X3 [Gallus gallus]	Gallus gallus	0
1095	0	0.08	0.738	0.738	0	RRRRRgi|513157295	REVERSED PREDICTED: transportin-3 isoform X6 [Gallus gallus]	Gallus gallus	0
1095	0	0.08	0.7619	0.7619	0	RRRRRgi|513157298	REVERSED PREDICTED: transportin-3 isoform X7 [Gallus gallus]	Gallus gallus	0
1095	0	0.08	0.7905	0.7905	0	RRRRRgi|513157301	REVERSED PREDICTED: transportin-3 isoform X8 [Gallus gallus]	Gallus gallus	0
1095	0	0.08	0.8307	0.8307	0	RRRRRgi|513157305	REVERSED PREDICTED: transportin-3 isoform X9 [Gallus gallus]	Gallus gallus	0
1095	0.05	0.08	0.8979	0.8979	0	RRRRRgi|513157308	REVERSED PREDICTED: transportin-3 isoform X5 [Gallus gallus]	Gallus gallus	0
1105	0.05	0.07	1.865	0	0	RRRRRgi|513157644	REVERSED PREDICTED: regulator of nonsense transcripts 2 isoform X3 [Gallus gallus]	Gallus gallus	0
1100	0	0.07	1.241	0	0	RRRRRgi|513158049	REVERSED PREDICTED: ankyrin repeat domain-containing protein 26 isoform X4 [Gallus gallus]	Gallus gallus	0
1100	0	0.07	1.241	0	0	RRRRRgi|513158051	REVERSED PREDICTED: ankyrin repeat domain-containing protein 26 isoform X5 [Gallus gallus]	Gallus gallus	0
1100	0.05	0.07	1.25	0	0	RRRRRgi|513158053	REVERSED PREDICTED: ankyrin repeat domain-containing protein 26 isoform X3 [Gallus gallus]	Gallus gallus	0
862	0	0.45	2.64	2.64	0	RRRRRgi|513159810	REVERSED PREDICTED: poly [ADP-ribose] polymerase 12-like isoform X5 [Gallus gallus]	ADP-ribose	0
862	0.4	0.45	3.493	3.493	0	RRRRRgi|513159813	REVERSED PREDICTED: poly [ADP-ribose] polymerase 12-like isoform X6 [Gallus gallus]	ADP-ribose	0
1114	0	0.07	0.7818	0.7818	0	RRRRRgi|513161063	REVERSED PREDICTED: alpha-2-macroglobulin isoform X4 [Gallus gallus]	Gallus gallus	0
1114	0	0.07	0.7973	0.7973	0	RRRRRgi|513161066	REVERSED PREDICTED: alpha-2-macroglobulin isoform X5 [Gallus gallus]	Gallus gallus	0
1121	0.05	0.07	8.462	8.462	0	RRRRRgi|513161081	REVERSED PREDICTED: protein FAM162A [Gallus gallus]	Gallus gallus	0
1120	0.05	0.07	2.778	2.778	0	RRRRRgi|513164085	REVERSED PREDICTED: cAMP-dependent protein kinase catalytic subunit PRKX [Gallus gallus]	Gallus gallus	0
1034	0	0.1	0.8439	0.8439	0	RRRRRgi|513164398	REVERSED PREDICTED: chromosome alignment-maintaining phosphoprotein 1 isoform X2 [Gallus gallus]	Gallus gallus	0
1034	0.08	0.1	0.8439	0.8439	0	RRRRRgi|513164401	REVERSED PREDICTED: chromosome alignment-maintaining phosphoprotein 1 isoform X3 [Gallus gallus]	Gallus gallus	0
1016	0.08	0.17	0.4199	0.4199	0	RRRRRgi|513165204	REVERSED PREDICTED: von Willebrand factor A domain-containing protein 8-like [Gallus gallus]	Gallus gallus	0
973	0.12	0.15	2.375	2.375	0	RRRRRgi|513165326	REVERSED PREDICTED: carboxypeptidase B2 [Gallus gallus]	Gallus gallus	0
1063	0.06	0.09	5.451	2.256	0	RRRRRgi|513166307	REVERSED PREDICTED: dipeptidyl peptidase 1 [Gallus gallus]	Gallus gallus	0
1056	0	0.09	1.459	1.459	0	RRRRRgi|513167694	REVERSED PREDICTED: zinc finger MYND domain-containing protein 11 isoform X3 [Gallus gallus]	Gallus gallus	0
1056	0	0.09	1.459	1.459	0	RRRRRgi|513167697	REVERSED PREDICTED: zinc finger MYND domain-containing protein 11 isoform X4 [Gallus gallus]	Gallus gallus	0
1056	0.07	0.09	1.642	1.642	0	RRRRRgi|513167702	REVERSED PREDICTED: zinc finger MYND domain-containing protein 11 isoform X5 [Gallus gallus]	Gallus gallus	0
1033	0.08	0.1	1.154	1.154	0	RRRRRgi|513168295	REVERSED PREDICTED: LOW QUALITY PROTEIN: amiloride-sensitive amine oxidase [copper-containing] [Gallus gallus]	3.64072e+06	0
909	0	0.3	0.4439	0.4439	0.4439	RRRRRgi|513169280	REVERSED PREDICTED: dnaJ homolog subfamily C member 13 isoform X5 [Gallus gallus]	Gallus gallus	1
909	0	0.3	0.4448	0.4448	0.4448	RRRRRgi|513169282	REVERSED PREDICTED: dnaJ homolog subfamily C member 13 isoform X6 [Gallus gallus]	Gallus gallus	1
909	0.25	0.3	0.4454	0.4454	0.4454	RRRRRgi|513169286	REVERSED PREDICTED: dnaJ homolog subfamily C member 13 isoform X7 [Gallus gallus]	Gallus gallus	1
820	0.65	0.75	1.543	0.3968	0.3968	RRRRRgi|513169783	REVERSED PREDICTED: LOW QUALITY PROTEIN: golgin subfamily A member 4 [Gallus gallus]	Gallus gallus	1
899	0.27	0.32	2.745	2.745	0	RRRRRgi|513171441	REVERSED PREDICTED: uncharacterized protein LOC101750364 [Gallus gallus]	Gallus gallus	0
1055	0.07	0.09	3.273	3.273	0	RRRRRgi|513174025	REVERSED PREDICTED: endoplasmic reticulum lectin 1 [Gallus gallus]	Gallus gallus	0
1119	0.05	0.07	0.8899	0.8899	0	RRRRRgi|513175015	REVERSED PREDICTED: potassium voltage-gated channel subfamily H member 1 isoform X2 [Gallus gallus]	Gallus gallus	0
960	0	0.17	0.7592	0.7592	0	RRRRRgi|513176895	REVERSED PREDICTED: bcl-2-associated transcription factor 1 isoform X2 [Gallus gallus]	Gallus gallus	0
960	0	0.17	0.7592	0.7592	0	RRRRRgi|513176898	REVERSED PREDICTED: bcl-2-associated transcription factor 1 isoform X3 [Gallus gallus]	Gallus gallus	0
960	0	0.17	0.7592	0.7592	0	RRRRRgi|513176902	REVERSED PREDICTED: bcl-2-associated transcription factor 1 isoform X4 [Gallus gallus]	Gallus gallus	0
960	0	0.17	0.7609	0.7609	0	RRRRRgi|513176905	REVERSED PREDICTED: bcl-2-associated transcription factor 1 isoform X1 [Gallus gallus]	Gallus gallus	0
960	0	0.17	0.7786	0.7786	0	RRRRRgi|513176908	REVERSED PREDICTED: bcl-2-associated transcription factor 1 isoform X5 [Gallus gallus]	Gallus gallus	0
960	0	0.17	0.8018	0.8018	0	RRRRRgi|513176911	REVERSED PREDICTED: bcl-2-associated transcription factor 1 isoform X6 [Gallus gallus]	Gallus gallus	0
960	0	0.17	0.8037	0.8037	0	RRRRRgi|513176914	REVERSED PREDICTED: bcl-2-associated transcription factor 1 isoform X7 [Gallus gallus]	Gallus gallus	0
960	0	0.17	0.9296	0.9296	0	RRRRRgi|513176921	REVERSED PREDICTED: bcl-2-associated transcription factor 1 isoform X8 [Gallus gallus]	Gallus gallus	0
960	0.13	0.17	0.9371	0.9371	0	RRRRRgi|513176924	REVERSED PREDICTED: bcl-2-associated transcription factor 1 isoform X9 [Gallus gallus]	Gallus gallus	0
899	0	0.01	2.669	1.099	0	RRRRRgi|513177096	REVERSED PREDICTED: ATP-binding cassette sub-family B member 10, mitochondrial [Gallus gallus]	Gallus gallus	0
975	0.11	0.15	1.686	0.3646	0	RRRRRgi|513177712	REVERSED PREDICTED: uncharacterized protein LOC101748060 [Gallus gallus]	Gallus gallus	0
1088	0	0.2	0.7282	0.1605	0	RRRRRgi|513178501	REVERSED PREDICTED: dystonin isoform X4 [Gallus gallus]	Gallus gallus	0
1088	0.05	0.2	0.764	0.1683	0	RRRRRgi|513178513	REVERSED PREDICTED: dystonin isoform X3 [Gallus gallus]	Gallus gallus	0
898	0	0.32	1.469	1.469	0	RRRRRgi|513182431	REVERSED PREDICTED: protein Jade-1 isoform X2 [Gallus gallus]	Gallus gallus	0
898	0	0.32	1.472	1.472	0	RRRRRgi|513182434	REVERSED PREDICTED: protein Jade-1 isoform X3 [Gallus gallus]	Gallus gallus	0
898	0	0.32	1.546	1.546	0	RRRRRgi|513182437	REVERSED PREDICTED: protein Jade-1 isoform X4 [Gallus gallus]	Gallus gallus	0
898	0	0.32	1.546	1.546	0	RRRRRgi|513182440	REVERSED PREDICTED: protein Jade-1 isoform X1 [Gallus gallus]	Gallus gallus	0
898	0	0.32	1.546	1.546	0	RRRRRgi|513182443	REVERSED PREDICTED: protein Jade-1 isoform X5 [Gallus gallus]	Gallus gallus	0
898	0	0.32	1.546	1.546	0	RRRRRgi|513182446	REVERSED PREDICTED: protein Jade-1 isoform X6 [Gallus gallus]	Gallus gallus	0
898	0	0.32	1.546	1.546	0	RRRRRgi|513182449	REVERSED PREDICTED: protein Jade-1 isoform X7 [Gallus gallus]	Gallus gallus	0
898	0.27	0.32	1.546	1.546	0	RRRRRgi|513182452	REVERSED PREDICTED: protein Jade-1 isoform X8 [Gallus gallus]	Gallus gallus	0
1029	0.08	0.11	1.445	1.445	0	RRRRRgi|513182593	REVERSED PREDICTED: bifunctional 3'-phosphoadenosine 5'-phosphosulfate synthase 1 isoform X3 [Gallus gallus]	Gallus gallus	0
1014	0.09	0.12	3.834	3.834	0	RRRRRgi|513183079	REVERSED PREDICTED: translation initiation factor IF-2-like [Gallus gallus]	Gallus gallus	0
1104	0	0.07	3.31	3.31	0	RRRRRgi|513184268	REVERSED PREDICTED: gamma-aminobutyric acid receptor subunit alpha-4 isoform X3 [Gallus gallus]	Gallus gallus	0
1104	0.05	0.07	3.918	3.918	0	RRRRRgi|513184274	REVERSED PREDICTED: gamma-aminobutyric acid receptor subunit alpha-4 isoform X4 [Gallus gallus]	Gallus gallus	0
911	0.24	0.28	1.63	1.63	1.63	RRRRRgi|513184689	REVERSED PREDICTED: coiled-coil domain-containing protein 149 isoform X7 [Gallus gallus]	Gallus gallus	1
1094	0.05	0.08	0.7519	0.7519	0	RRRRRgi|513186434	REVERSED PREDICTED: ATP-binding cassette sub-family C member 8 isoform X3 [Gallus gallus]	Gallus gallus	0
1050	0	0.09	0.9543	0.5023	0	RRRRRgi|513194330	REVERSED PREDICTED: sodium channel protein type 2 subunit alpha isoform X1 [Gallus gallus]	Gallus gallus	0
1050	0	0.09	0.9543	0.5023	0	RRRRRgi|513194333	REVERSED PREDICTED: sodium channel protein type 2 subunit alpha isoform X2 [Gallus gallus]	Gallus gallus	0
1050	0	0.09	0.9543	0.5023	0	RRRRRgi|513194336	REVERSED PREDICTED: sodium channel protein type 2 subunit alpha isoform X5 [Gallus gallus]	Gallus gallus	0
1050	0	0.09	0.9543	0.5023	0	RRRRRgi|513194339	REVERSED PREDICTED: sodium channel protein type 2 subunit alpha isoform X3 [Gallus gallus]	Gallus gallus	0
1050	0.07	0.09	0.9596	0.5051	0	RRRRRgi|513194342	REVERSED PREDICTED: sodium channel protein type 2 subunit alpha isoform X4 [Gallus gallus]	Gallus gallus	0
1118	0.05	0.07	3.165	3.165	0	RRRRRgi|513194801	REVERSED PREDICTED: insulin-like growth factor binding protein 5 isoform X3 [Gallus gallus]	Gallus gallus	0
837	0	0.61	1.072	0.4468	0.4468	RRRRRgi|513196182	REVERSED PREDICTED: myomegalin-like isoform X10 [Gallus gallus]	Gallus gallus	1
837	0	0.61	1.087	0.4531	0.4531	RRRRRgi|513196185	REVERSED PREDICTED: myomegalin-like isoform X11 [Gallus gallus]	Gallus gallus	1
837	0.55	0.61	1.101	0.4589	0.4589	RRRRRgi|513196189	REVERSED PREDICTED: myomegalin-like isoform X12 [Gallus gallus]	Gallus gallus	1
1117	0	0.07	1.546	1.546	0	RRRRRgi|513197902	REVERSED PREDICTED: fatty-acid amide hydrolase 1-like isoform X3 [Gallus gallus]	Gallus gallus	0
1117	0	0.07	1.734	1.734	0	RRRRRgi|513197905	REVERSED PREDICTED: fatty-acid amide hydrolase 1-like isoform X4 [Gallus gallus]	Gallus gallus	0
1117	0.05	0.07	1.754	1.754	0	RRRRRgi|513197908	REVERSED PREDICTED: fatty-acid amide hydrolase 1-like isoform X5 [Gallus gallus]	Gallus gallus	0
1068	0.06	0.08	1.33	0.4941	0	RRRRRgi|513200631	REVERSED PREDICTED: LOW QUALITY PROTEIN: unconventional myosin-IXa [Gallus gallus]	Gallus gallus	0
1116	0	0.07	1.432	1.432	0	RRRRRgi|513200636	REVERSED PREDICTED: poly [ADP-ribose] polymerase 6 isoform X2 [Gallus gallus]	ADP-ribose	0
1116	0	0.07	1.434	1.434	0	RRRRRgi|513200639	REVERSED PREDICTED: poly [ADP-ribose] polymerase 6 isoform X3 [Gallus gallus]	ADP-ribose	0
1116	0	0.07	1.491	1.491	0	RRRRRgi|513200642	REVERSED PREDICTED: poly [ADP-ribose] polymerase 6 isoform X4 [Gallus gallus]	ADP-ribose	0
1116	0	0.07	1.521	1.521	0	RRRRRgi|513200645	REVERSED PREDICTED: poly [ADP-ribose] polymerase 6 isoform X1 [Gallus gallus]	ADP-ribose	0
1116	0.05	0.07	1.524	1.524	0	RRRRRgi|513200648	REVERSED PREDICTED: poly [ADP-ribose] polymerase 6 isoform X5 [Gallus gallus]	ADP-ribose	0
1048	0	0.1	0.246	0.246	0	RRRRRgi|513201047	REVERSED PREDICTED: probable E3 ubiquitin-protein ligase HERC1 isoform X9 [Gallus gallus]	Gallus gallus	0
1048	0	0.1	0.2461	0.2461	0	RRRRRgi|513201050	REVERSED PREDICTED: probable E3 ubiquitin-protein ligase HERC1 isoform X10 [Gallus gallus]	Gallus gallus	0
1048	0	0.1	0.2461	0.2461	0	RRRRRgi|513201053	REVERSED PREDICTED: probable E3 ubiquitin-protein ligase HERC1 isoform X11 [Gallus gallus]	Gallus gallus	0
1048	0	0.1	0.2461	0.2461	0	RRRRRgi|513201056	REVERSED PREDICTED: probable E3 ubiquitin-protein ligase HERC1 isoform X12 [Gallus gallus]	Gallus gallus	0
1048	0	0.1	0.2464	0.2464	0	RRRRRgi|513201059	REVERSED PREDICTED: probable E3 ubiquitin-protein ligase HERC1 isoform X13 [Gallus gallus]	Gallus gallus	0
1048	0	0.1	0.2464	0.2464	0	RRRRRgi|513201062	REVERSED PREDICTED: probable E3 ubiquitin-protein ligase HERC1 isoform X14 [Gallus gallus]	Gallus gallus	0
1048	0.07	0.1	0.2464	0.2464	0	RRRRRgi|513201065	REVERSED PREDICTED: probable E3 ubiquitin-protein ligase HERC1 isoform X15 [Gallus gallus]	Gallus gallus	0
936	0	0.22	5.446	5.446	0	RRRRRgi|513203744	REVERSED PREDICTED: dual specificity protein phosphatase 22-A-like isoform X1 [Gallus gallus]	Gallus gallus	0
936	0.18	0.22	5.446	5.446	0	RRRRRgi|513203747	REVERSED PREDICTED: dual specificity protein phosphatase 22-A-like isoform X2 [Gallus gallus]	Gallus gallus	0
991	0.1	0.13	1.778	0.8892	0	RRRRRgi|513205860	REVERSED PREDICTED: cullin-associated NEDD8-dissociated protein 1 isoform X3 [Gallus gallus]	Gallus gallus	0
930	0.2	0.24	5.168	5.168	0	RRRRRgi|513215553	REVERSED PREDICTED: transmembrane protein 120A isoform X3 [Gallus gallus]	Gallus gallus	0
943	0.16	0.2	3.139	1.2	0	RRRRRgi|513216166	REVERSED PREDICTED: cytospin-B isoform X5 [Gallus gallus]	Gallus gallus	0
943	0	0.18	3.089	1.673	0	RRRRRgi|513216174	REVERSED PREDICTED: cytospin-B isoform X7 [Gallus gallus]	Gallus gallus	0
977	0	0.15	0.8145	0.8145	0	RRRRRgi|513216750	REVERSED PREDICTED: small G protein signaling modulator 2 isoform X7 [Gallus gallus]	Gallus gallus	0
977	0	0.15	0.8182	0.8182	0	RRRRRgi|513216753	REVERSED PREDICTED: small G protein signaling modulator 2 isoform X8 [Gallus gallus]	Gallus gallus	0
977	0	0.15	0.8204	0.8204	0	RRRRRgi|513216756	REVERSED PREDICTED: small G protein signaling modulator 2 isoform X9 [Gallus gallus]	Gallus gallus	0
977	0	0.15	0.838	0.838	0	RRRRRgi|513216759	REVERSED PREDICTED: small G protein signaling modulator 2 isoform X10 [Gallus gallus]	Gallus gallus	0
977	0	0.15	0.8459	0.8459	0	RRRRRgi|513216762	REVERSED PREDICTED: small G protein signaling modulator 2 isoform X11 [Gallus gallus]	Gallus gallus	0
977	0	0.15	0.8491	0.8491	0	RRRRRgi|513216766	REVERSED PREDICTED: small G protein signaling modulator 2 isoform X12 [Gallus gallus]	Gallus gallus	0
977	0.11	0.15	0.8885	0.8885	0	RRRRRgi|513216771	REVERSED PREDICTED: small G protein signaling modulator 2 isoform X13 [Gallus gallus]	Gallus gallus	0
869	0.37	0.42	0.6993	0.6993	0	RRRRRgi|513216974	REVERSED PREDICTED: PHD finger protein 12 [Gallus gallus]	Gallus gallus	0
763	0	1.23	0.5548	0.5548	0.5548	RRRRRgi|513220152	REVERSED PREDICTED: uncharacterized protein LOC100859440 isoform X2 [Gallus gallus]	Gallus gallus	1
763	0	1.23	0.5548	0.5548	0.5548	RRRRRgi|513220155	REVERSED PREDICTED: uncharacterized protein LOC100859440 isoform X3 [Gallus gallus]	Gallus gallus	1
763	0	1.23	0.5552	0.5552	0.5552	RRRRRgi|513220158	REVERSED PREDICTED: uncharacterized protein LOC100859440 isoform X4 [Gallus gallus]	Gallus gallus	1
763	1.11	1.23	0.8565	0.8565	0.8565	RRRRRgi|513220161	REVERSED PREDICTED: uncharacterized protein LOC100859440 isoform X1 [Gallus gallus]	Gallus gallus	1
1115	0.05	0.07	0.811	0.811	0	RRRRRgi|513223295	REVERSED PREDICTED: trichohyalin-like, partial [Gallus gallus]	Gallus gallus	0
880	0	0.38	0.7086	0.7086	0	RRRRRgi|513224733	REVERSED PREDICTED: SLIT-ROBO Rho GTPase-activating protein 2 isoform X8 [Gallus gallus]	Gallus gallus	0
880	0	0.38	0.7092	0.7092	0	RRRRRgi|513224736	REVERSED PREDICTED: SLIT-ROBO Rho GTPase-activating protein 2 isoform X9 [Gallus gallus]	Gallus gallus	0
880	0	0.38	0.7449	0.7449	0	RRRRRgi|513224739	REVERSED PREDICTED: SLIT-ROBO Rho GTPase-activating protein 2 isoform X10 [Gallus gallus]	Gallus gallus	0
880	0	0.38	0.7456	0.7456	0	RRRRRgi|513224742	REVERSED PREDICTED: SLIT-ROBO Rho GTPase-activating protein 2 isoform X11 [Gallus gallus]	Gallus gallus	0
880	0	0.38	0.747	0.747	0	RRRRRgi|513224747	REVERSED PREDICTED: SLIT-ROBO Rho GTPase-activating protein 2 isoform X12 [Gallus gallus]	Gallus gallus	0
880	0	0.38	0.7512	0.7512	0	RRRRRgi|513224750	REVERSED PREDICTED: SLIT-ROBO Rho GTPase-activating protein 2 isoform X13 [Gallus gallus]	Gallus gallus	0
880	0.33	0.38	0.882	0.882	0	RRRRRgi|513224753	REVERSED PREDICTED: SLIT-ROBO Rho GTPase-activating protein 2 isoform X14 [Gallus gallus]	Gallus gallus	0
1036	0.07	0.13	1.573	1.573	0	RRRRRgi|513225196	REVERSED PREDICTED: aminopeptidase B, partial [Gallus gallus]	Gallus gallus	0
918	0.22	0.26	1.935	0.8602	0	RRRRRgi|513227937	REVERSED PREDICTED: mediator of RNA polymerase II transcription subunit 16 isoform X3 [Gallus gallus]	Gallus gallus	0
894	0	0.34	1.305	1.305	1.305	RRRRRgi|513230819	REVERSED PREDICTED: centrosomal protein of 78 kDa isoform X5 [Gallus gallus]	Gallus gallus	1
894	0.28	0.34	1.675	1.675	1.675	RRRRRgi|513230822	REVERSED PREDICTED: centrosomal protein of 78 kDa isoform X6 [Gallus gallus]	Gallus gallus	1
1047	0	0.1	1.044	1.044	0	RRRRRgi|513231818	REVERSED PREDICTED: solute carrier family 12 member 2 isoform X2 [Gallus gallus]	Gallus gallus	0
1047	0.07	0.1	1.058	1.058	0	RRRRRgi|513231822	REVERSED PREDICTED: solute carrier family 12 member 2 isoform X3 [Gallus gallus]	Gallus gallus	0
1114	0.05	0.07	3.141	3.141	0	RRRRRgi|513233759	REVERSED PREDICTED: alpha-2-macroglobulin-like [Gallus gallus]	Gallus gallus	0
1046	0.07	0.1	3.053	3.053	0	RRRRRgi|542133145	REVERSED carbohydrate sulfotransferase 5 [Gallus gallus]	Gallus gallus	0
1000	0.1	0.13	3.67	3.67	0	RRRRRgi|57529654	REVERSED alcohol dehydrogenase [NADP(+)] [Gallus gallus]	NADP(+)	0
1013	0.09	0.12	0.907	0.907	0	RRRRRgi|71896465	REVERSED programmed cell death 6-interacting protein [Gallus gallus]	Gallus gallus	0
825	0.63	0.72	3.648	1.99	1.99	RRRRRgi|71896833	REVERSED leucine-rich repeat-containing protein 40 [Gallus gallus]	Gallus gallus	1
935	0.18	0.23	8.844	8.844	0	RRRRRgi|71897183	REVERSED heme transporter HRG1 [Gallus gallus]	Gallus gallus	0
1037	0.07	0.11	3.996	2.254	0	RRRRRgi|71897195	REVERSED huntingtin-interacting protein 1-related protein [Gallus gallus]	Gallus gallus	0
1113	0.05	0.07	0.9804	0.9804	0	RRRRRgi|71897355	REVERSED dynactin subunit 1 [Gallus gallus]	Gallus gallus	0
1049	0.07	0.09	1.032	0	0	RRRRRgi|94536813	REVERSED basement membrane-specific heparan sulfate proteoglycan core protein precursor [Gallus gallus]	Gallus gallus	0

## Sheet: Same Proteins as Beads Control
706	1.66	1.77	3.096	3.096	3.096	gi|113951669		fos-related antigen 2 [Gallus gallus]	Gallus gallus	1
63	19.01	19.08	41.78	29.9	22.38	gi|118082912		PREDICTED: tRNA-splicing ligase RtcB homolog [Gallus gallus]	Gallus gallus	12
534	2.29	2.32	6.569	4.38	4.38	gi|118082933		PREDICTED: tyrosine--tRNA ligase, mitochondrial isoform X1 [Gallus gallus]	Gallus gallus	2
319	5.25	5.32	26.11	25.48	19.11	gi|118083604		PREDICTED: 60S ribosomal protein L24 [Gallus gallus]	Gallus gallus	4
674	2	2	4.615	4.615	4.615	gi|118085283		PREDICTED: RING finger protein 121 isoform X3 [Gallus gallus]	Gallus gallus	1
418	4	4	6.093	6.093	6.093	gi|118086197		PREDICTED: endonuclease/exonuclease/phosphatase family domain-containing protein 1 [Gallus gallus]	Gallus gallus	3
578	2.04	2.05	4.508	1.423	1.423	gi|118087367		PREDICTED: protein FAM91A1 [Gallus gallus]	Gallus gallus	1
732	1.44	1.58	4.658	3.571	3.571	gi|118089617		PREDICTED: calpain-5 isoform X3 [Gallus gallus]	Gallus gallus	1
216	8	8	12.8	12.8	12.8	gi|118092288		PREDICTED: dehydrogenase/reductase SDR family member 7 [Gallus gallus]	Gallus gallus	4
417	4	4	8.14	8.14	8.14	gi|118093188		PREDICTED: methylated-DNA--protein-cysteine methyltransferase [Gallus gallus]	Gallus gallus	2
274	6.2	6.4	12.5	12.5	9.694	gi|118093380		PREDICTED: serum deprivation-response protein [Gallus gallus]	Gallus gallus	3
376	4.16	4.37	50.67	30.33	10.33	gi|118093746		PREDICTED: actin-related protein 2/3 complex subunit 2 [Gallus gallus]	Gallus gallus	2
557	2.1	2.12	5.647	3.279	1.821	gi|118093986		PREDICTED: pre-mRNA-splicing factor 38B [Gallus gallus]	Gallus gallus	1
612	2	2	5.754	5.754	3.373	gi|118095345		PREDICTED: 60S ribosomal export protein NMD3 [Gallus gallus]	Gallus gallus	1
290	5.97	6.14	20.52	20.52	20.52	gi|118097545		PREDICTED: heterogeneous nuclear ribonucleoprotein A0 [Gallus gallus]	Gallus gallus	4
563	2.08	2.09	3.163	0.8879	0.8879	gi|118098001		PREDICTED: LOW QUALITY PROTEIN: E3 ubiquitin-protein ligase RBBP6 isoform X6 [Gallus gallus]	Gallus gallus	1
672	2	2	9.479	9.479	9.479	gi|118098370		PREDICTED: stromal cell-derived factor 2-like 1 [Gallus gallus]	Gallus gallus	1
548	2.17	2.19	3.724	2.452	1.181	gi|118100663		PREDICTED: transcription initiation factor TFIID subunit 4 isoform X2 [Gallus gallus]	Gallus gallus	1
671	2	2	17.11	17.11	17.11	gi|118101457		PREDICTED: small nuclear ribonucleoprotein G isoform 1 [Gallus gallus]	Gallus gallus	1
385	4.08	4.09	13.64	8.852	8.852	gi|118102061		PREDICTED: splicing factor 3B subunit 4 [Gallus gallus]	Gallus gallus	2
668	2	2	19.57	19.57	19.57	gi|118405214		60S ribosomal protein L37a [Gallus gallus]	Gallus gallus	1
667	2	2	3.546	3.546	3.546	gi|119331128		angio-associated migratory cell protein [Gallus gallus]	Gallus gallus	1
115	13.84	14.37	34.22	34.22	24.25	gi|124249322		prohibitin-2 [Gallus gallus]	Gallus gallus	6
416	4	4	17.22	17.22	17.22	gi|124249428		vesicle-associated membrane protein-associated protein A [Gallus gallus]	Gallus gallus	2
81	16.68	16.76	11.64	8.955	6.567	gi|124339781		clathrin heavy chain 1 [Gallus gallus]	Gallus gallus	8
166	10.13	10.17	45.08	32.58	29.17	gi|129270064		ribosomal protein S3A [Gallus gallus]	Gallus gallus	8
553	2.12	2.14	13.47	1.98	1.98	gi|150247146		zinc finger protein RFP [Gallus gallus]	Gallus gallus	1
600	2	36.09	75.51	62.02	50.56	gi|153792017		tubulin beta-3 chain [Gallus gallus]	Gallus gallus	37
164	10.17	10.21	34.35	34.35	25.17	gi|153792053		exosome component 2 [Gallus gallus]	Gallus gallus	5
392	4.01	4.71	19.37	18.33	8.125	gi|157837995		histone deacetylase 1 [Gallus gallus]	Gallus gallus	3
22	29.38	29.4	23.76	20.88	20.88	gi|157954047		heat shock protein HSP 90-alpha [Gallus gallus]	Gallus gallus	15
665	2	2	3.13	3.13	3.13	gi|158186789		transcription factor 12 [Gallus gallus]	Gallus gallus	1
283	6.01	6.14	6.846	4.979	3.25	gi|158508588		sister chromatid cohesion protein PDS5 homolog B [Gallus gallus]	Gallus gallus	3
70	18.31	18.4	22.01	19.66	18.56	gi|206597434		collagen alpha-2(I) chain precursor [Gallus gallus]	Gallus gallus	18
488	2.85	2.95	5.548	4.589	3.63	gi|206597436		collagen alpha-1(III) chain precursor [Gallus gallus]	Gallus gallus	3
677	1.95	2.11	8.126	6.095	3.837	gi|208609946		ribosomal L1 domain containing 1 [Gallus gallus]	Gallus gallus	1
359	4.45	4.49	26.29	26.29	13.92	gi|212549673		protein LSM12 homolog [Gallus gallus]	Gallus gallus	2
420	3.93	4.01	11.54	5.385	5.385	gi|213051444		homeobox protein Meis1 [Gallus gallus]	Gallus gallus	2
664	2	2	3.607	3.607	3.607	gi|213983259		calponin-2 [Gallus gallus]	Gallus gallus	1
343	4.74	4.8	15.95	10.89	10.89	gi|226437575		NADH dehydrogenase [ubiquinone] iron-sulfur protein 3, mitochondrial [Gallus gallus]	1.1398e+06	2
516	2.45	2.57	5.354	5.354	5.354	gi|229094728		F-box-like/WD repeat-containing protein TBL1X [Gallus gallus]	Gallus gallus	2
349	4.63	4.69	34.15	22.15	14.15	gi|256419027		eukaryotic translation initiation factor 3 subunit I [Gallus gallus]	Gallus gallus	2
733	1.43	1.6	16.36	16.36	10.91	gi|261490820		peptidyl-prolyl cis-trans isomerase A [Gallus gallus]	Gallus gallus	1
165	10.15	10.19	23.5	18.25	14.37	gi|268370014		cytoplasmic dynein 1 light intermediate chain 1 [Gallus gallus]	Gallus gallus	5
66	18.88	18.9	39.55	37.05	37.05	gi|269784816		dolichyl-diphosphooligosaccharide--protein glycosyltransferase 48 kDa subunit [Gallus gallus]	Gallus gallus	13
295	5.82	5.92	30.23	30.23	14.34	gi|293601661		LIM and SH3 domain protein 1 [Gallus gallus]	Gallus gallus	4
162	10.44	10.46	45.59	32.72	32.72	gi|295148230		prohibitin [Gallus gallus]	Gallus gallus	6
663	2	2	4.194	4.194	4.194	gi|303304963		26S proteasome non-ATPase regulatory subunit 14 [Gallus gallus]	Gallus gallus	1
458	3.34	3.48	4.115	2.572	1.749	gi|306482626		N-alpha-acetyltransferase 25, NatB auxiliary subunit [Gallus gallus]	Gallus gallus	2
105	14.4	14.46	36.41	34.71	19.42	gi|306518680		SWI/SNF related, matrix associated, actin dependent regulator of chromatin, subfamily e, member 1 [Gallus gallus]	Gallus gallus	9
40	23.69	23.71	59.46	59.12	50.34	gi|308081909		40S ribosomal protein SA [Gallus gallus]	Gallus gallus	18
5	44.05	44.05	22.27	17.64	17.32	gi|311213923		fibronectin precursor [Gallus gallus]	Gallus gallus	27
135	12.18	12.25	24.54	19.72	16.06	gi|311307329		eukaryotic translation elongation factor 1 gamma [Gallus gallus]	Gallus gallus	10
124	12.73	12.78	10.95	7.08	5.531	gi|312032350		tenascin precursor [Gallus gallus]	Gallus gallus	7
314	5.37	5.42	45.45	45.45	45.45	gi|312032435		protein dpy-30 homolog [Gallus gallus]	Gallus gallus	3
233	7.38	7.44	12.82	8.35	8.35	gi|312283582		protein disulfide-isomerase precursor [Gallus gallus]	Gallus gallus	4
201	8.42	8.52	6.701	6.701	4.124	gi|313661353		rho-associated protein kinase 1 [Gallus gallus]	Gallus gallus	5
126	12.64	12.77	15.91	13.62	10.13	gi|313661364		thrombospondin-1 precursor [Gallus gallus]	Gallus gallus	10
661	2	2	3.562	3.562	3.562	gi|313661406		tyrosine-protein phosphatase non-receptor type 2 [Gallus gallus]	Gallus gallus	1
583	2.03	4.04	3.027	2.503	1.281	gi|313661517		serine/threonine-protein kinase MRCK alpha [Gallus gallus]	Gallus gallus	2
586	2.03	2.04	5.485	2.321	2.321	gi|313747479		7-dehydrocholesterol reductase [Gallus gallus]	Gallus gallus	1
701	1.7	1.82	1.418	1.418	1.418	gi|313760545		wings apart-like protein homolog [Gallus gallus]	Gallus gallus	1
539	2.22	2.38	9.602	6.996	1.509	gi|313760578		serine/threonine-protein kinase TBK1 [Gallus gallus]	Gallus gallus	1
573	2.05	2.06	6.569	2.372	2.372	gi|313760669		general transcription factor IIH subunit 1 [Gallus gallus]	Gallus gallus	1
538	2.23	2.25	10.47	10.47	4.332	gi|313760671		ras suppressor protein 1 [Gallus gallus]	Gallus gallus	1
185	9.31	9.47	6.287	4.519	2.75	gi|313851036		cytoskeleton-associated protein 5 [Gallus gallus]	Gallus gallus	5
571	2.06	2.07	2.11	0.5175	0.5175	gi|319655768		fatty acid synthase [Gallus gallus]	Gallus gallus	1
415	4	4	12.16	12.16	12.16	gi|347300441		U2 small nuclear ribonucleoprotein A' [Gallus gallus]	Gallus gallus	2
328	5.01	5.17	22	13.14	13.14	gi|347800736		serine-threonine kinase receptor-associated protein [Gallus gallus]	Gallus gallus	3
414	4	4	13.69	13.69	13.69	gi|347920951		platelet-activating factor acetylhydrolase IB subunit beta [Gallus gallus]	Gallus gallus	2
657	2	2	2.918	2.918	2.918	gi|347921128		transcription initiation factor IIA subunit 1 [Gallus gallus]	Gallus gallus	1
151	11.31	11.34	42.31	41.35	41.35	gi|356460917		40S ribosomal protein S8 [Gallus gallus]	Gallus gallus	9
358	4.46	4.51	16.84	12.71	9.278	gi|356461011		exosome component 7 [Gallus gallus]	Gallus gallus	2
398	4.01	4.01	28.15	28.15	28.15	gi|356582407		ribosomal protein L32 [Gallus gallus]	Gallus gallus	4
656	2	2	1.159	1.159	1.159	gi|356640181		fibronectin type III domain-containing protein 3B [Gallus gallus]	Gallus gallus	1
136	12.12	12.28	10.53	8.872	8.872	gi|363727569		PREDICTED: cullin-associated NEDD8-dissociated protein 1 isoform 2 [Gallus gallus]	Gallus gallus	8
190	8.78	8.81	4.118	4.118	3.339	gi|363729548		PREDICTED: LOW QUALITY PROTEIN: nuclear pore complex protein Nup98-Nup96 [Gallus gallus]	Gallus gallus	4
348	4.63	36.04	74.16	66.97	50.56	gi|363730444		PREDICTED: tubulin beta-1 chain-like isoform X1 [Gallus gallus]	Gallus gallus	36
301	5.6	5.66	31.43	24.08	14.29	gi|363730685		PREDICTED: NADH dehydrogenase [ubiquinone] flavoprotein 2, mitochondrial isoform 2 [Gallus gallus]	424129	3
527	2.34	2.38	23.53	22.69	12.61	gi|363730787		PREDICTED: 40S ribosomal protein S20 [Gallus gallus]	Gallus gallus	1
611	2	2	1.538	0.7688	0.7688	gi|363730885		PREDICTED: protein virilizer homolog [Gallus gallus]	Gallus gallus	1
750	1.31	1.44	0.6649	0.6649	0.6649	gi|363731379		PREDICTED: synaptojanin-2 isoform X1 [Gallus gallus]	Gallus gallus	1
433	3.68	3.77	3.276	3.276	3.276	gi|363733794		PREDICTED: condensin complex subunit 3 [Gallus gallus]	Gallus gallus	2
482	2.93	3.02	3.942	1.628	1.628	gi|363734664		PREDICTED: RNA polymerase-associated protein CTR9 homolog [Gallus gallus]	Gallus gallus	2
2	101.12	101.12	25.06	18.64	14.55	gi|363734923		PREDICTED: cytoplasmic dynein 1 heavy chain 1 [Gallus gallus]	Gallus gallus	49
435	3.66	3.74	43.24	43.24	43.24	gi|363735530		PREDICTED: nucleoplasmin-3 isoform X1 [Gallus gallus]	Gallus gallus	5
48	22.15	22.8	16.23	13.9	10.12	gi|363735591		PREDICTED: eukaryotic translation initiation factor 3 subunit A [Gallus gallus]	Gallus gallus	10
419	3.94	4.07	3.722	3.722	2.742	gi|363735838		PREDICTED: integrin alpha-4 [Gallus gallus]	Gallus gallus	2
33	24.91	24.95	30.51	24.52	14.45	gi|363735880		PREDICTED: splicing factor 3B subunit 1 isoform X2 [Gallus gallus]	Gallus gallus	11
597	2.01	2.02	1.267	0.7488	0.7488	gi|363737031		PREDICTED: 5'-3' exoribonuclease 1 isoform 2 [Gallus gallus]	Gallus gallus	1
64	18.99	19	35.43	35.43	35.43	gi|363737227		PREDICTED: actin-like 6A [Gallus gallus]	Gallus gallus	11
87	16.32	16.39	40.96	27.4	27.4	gi|363739404		PREDICTED: Na(+)/H(+) exchange regulatory cofactor NHE-RF2 [Gallus gallus]	Gallus gallus	10
147	11.68	11.8	27.19	24.63	20.13	gi|363740474		PREDICTED: retinoic acid receptor RXR-alpha isoform X1 [Gallus gallus]	Gallus gallus	7
347	4.65	4.7	20.65	20.65	14.84	gi|363741140		PREDICTED: 60S ribosomal protein L23a [Gallus gallus]	Gallus gallus	2
297	5.72	5.8	45.83	29.17	29.17	gi|363741635		PREDICTED: LOW QUALITY PROTEIN: 40S ribosomal protein S21 [Gallus gallus]	Gallus gallus	4
43	23.27	23.31	37.87	33.54	28.9	gi|363742292		PREDICTED: splicing factor, proline- and glutamine-rich isoform X5 [Gallus gallus]	Gallus gallus	16
610	2	2	9.189	9.189	4.865	gi|363743365		PREDICTED: myosin light chain, embryonic [Gallus gallus]	Gallus gallus	1
336	4.91	4.98	5.875	3.348	3.348	gi|363743481		PREDICTED: mediator of RNA polymerase II transcription subunit 1 [Gallus gallus]	Gallus gallus	3
152	11.24	11.32	28.17	27.93	27.93	gi|363743576		PREDICTED: tubulin gamma-1 chain, partial [Gallus gallus]	Gallus gallus	7
570	2.07	2.08	24.75	24.75	13.86	gi|363743615		PREDICTED: mitochondrial import inner membrane translocase subunit Tim13 [Gallus gallus]	Gallus gallus	1
413	4	4	30.43	30.43	30.43	gi|363743624		PREDICTED: 40S ribosomal protein S28 [Gallus gallus]	Gallus gallus	2
211	8.01	8.09	8.759	7.755	5.931	gi|363743891		PREDICTED: regulator of nonsense transcripts 1 [Gallus gallus]	Gallus gallus	4
412	4	4	15.38	15.38	15.38	gi|363744767		PREDICTED: 40S ribosomal protein S23 [Gallus gallus]	Gallus gallus	2
422	3.91	4.15	15.98	15.98	10.9	gi|363744876		PREDICTED: hydroxysteroid dehydrogenase-like protein 2-like isoform 1 [Gallus gallus]	Gallus gallus	3
513	2.48	2.52	7.047	7.047	3.691	gi|363746019		PREDICTED: single-strand selective monofunctional uracil DNA glycosylase [Gallus gallus]	Gallus gallus	1
353	4.54	4.66	16.76	16.76	16.76	gi|363746058		PREDICTED: exosome complex component RRP46-like, partial [Gallus gallus]	Gallus gallus	3
367	4.35	5.93	16.55	11.19	11.19	gi|363746072		PREDICTED: neuroblast differentiation-associated protein AHNAK-like [Gallus gallus]	Gallus gallus	5
577	2.04	2.21	23.78	18.29	9.146	gi|363746266		PREDICTED: 40S ribosomal protein S26 [Gallus gallus]	Gallus gallus	1
448	3.47	3.61	26.13	19.1	13.07	gi|363747068		PREDICTED: LOW QUALITY PROTEIN: transgelin-2-like [Gallus gallus]	Gallus gallus	2
653	2	2	3.118	3.118	3.118	gi|378548193		calcium homeostasis endoplasmic reticulum protein [Gallus gallus]	Gallus gallus	1
296	5.76	6.06	15.95	12.53	9.567	gi|379643021		microfibrillar-associated protein 1 [Gallus gallus]	Gallus gallus	4
652	2	2	13.48	13.48	13.48	gi|380714670		ATP synthase subunit f, mitochondrial [Gallus gallus]	Gallus gallus	1
171	9.81	9.89	29.76	29.76	29.76	gi|381214362		actin-related protein 2/3 complex subunit 4 [Gallus gallus]	Gallus gallus	5
262	6.39	6.42	26.22	18.22	18.22	gi|381342482		pre-mRNA-splicing factor SPF27 [Gallus gallus]	Gallus gallus	3
255	6.54	6.57	33.33	23.64	23.03	gi|381342486		40S ribosomal protein S10 [Gallus gallus]	Gallus gallus	3
722	1.51	1.73	9.615	7.101	2.663	gi|382545626		condensin complex subunit 2 [Gallus gallus]	Gallus gallus	1
167	10.1	10.11	34.9	34.38	34.38	gi|382545825		60S ribosomal protein L9 [Gallus gallus]	Gallus gallus	7
122	12.78	12.9	17.15	12.04	9.027	gi|383087734		ribosome-binding protein 1 [Gallus gallus]	Gallus gallus	6
360	4.44	4.49	8.115	6.086	3.341	gi|403043595		vacuolar protein sorting-associated protein 16 homolog [Gallus gallus]	Gallus gallus	2
94	15.65	15.71	28.6	28.4	25.2	gi|403048721		phenylalanine--tRNA ligase alpha subunit [Gallus gallus]	Gallus gallus	8
325	5.08	5.15	27.64	23.62	23.62	gi|429836849		peroxiredoxin-1 [Gallus gallus]	Gallus gallus	3
74	17.68	17.7	22.33	22.33	22.33	gi|448261627		ATP synthase subunit beta, mitochondrial precursor [Gallus gallus]	Gallus gallus	9
494	2.73	2.85	5.828	3.924	0.981	gi|45382041		tensin [Gallus gallus]	Gallus gallus	1
678	1.93	2.09	5.429	5.429	2.857	gi|45382139		double-strand break repair protein MRE11 [Gallus gallus]	Gallus gallus	1
60	19.46	19.81	12.49	9.015	7.727	gi|45382161		DNA topoisomerase 2-alpha [Gallus gallus]	Gallus gallus	9
746	1.32	1.55	13.18	8.458	8.458	gi|45382201		dynactin subunit 2 [Gallus gallus]	Gallus gallus	2
690	1.87	1.98	7.358	5.351	5.351	gi|45382213		mitochondrial carrier homolog 2 [Gallus gallus]	Gallus gallus	1
102	14.88	14.96	30.76	27.23	12.94	gi|45382259		probable ATP-dependent RNA helicase DDX5 [Gallus gallus]	Gallus gallus	9
217	7.97	8.03	16.6	15.57	12.91	gi|45382275		histone deacetylase 2 [Gallus gallus]	Gallus gallus	4
183	9.35	9.39	30.37	22.7	18.4	gi|45382283		ELAV-like protein 1 [Gallus gallus]	Gallus gallus	5
284	6	13.16	30.54	27.85	25.17	gi|45382293		cold shock domain protein A [Gallus gallus]	Gallus gallus	6
228	7.52	7.57	15.85	15.85	11.97	gi|45382323		tropomyosin alpha-1 chain [Gallus gallus]	Gallus gallus	4
58	19.8	19.8	37.65	37.41	37.41	gi|45382339		histone-binding protein RBBP4 [Gallus gallus]	Gallus gallus	11
269	6.27	6.29	8.724	4.619	2.786	gi|45382421		kinectin [Gallus gallus]	Gallus gallus	3
517	2.43	2.49	7.009	5.299	1.538	gi|45382429		ezrin [Gallus gallus]	Gallus gallus	1
181	9.41	9.47	21.56	13.05	10.26	gi|45382453		elongation factor 2 [Gallus gallus]	Gallus gallus	6
128	12.47	12.51	48.12	40.17	33.47	gi|45382455		UPF0568 protein C14orf166 homolog [Gallus gallus]	Gallus gallus	6
543	2.19	2.22	7.187	7.187	3.08	gi|45382481		cyclic AMP-dependent transcription factor ATF-2 [Gallus gallus]	Gallus gallus	1
61	19.32	19.36	48.67	47.79	42.48	gi|45382533		annexin A2 [Gallus gallus]	Gallus gallus	12
160	10.63	10.67	8.915	6.897	5.887	gi|45382553		structural maintenance of chromosomes protein 2 [Gallus gallus]	Gallus gallus	5
158	10.76	10.78	23.6	19.04	15.48	gi|45382569		actin-related protein 2 [Gallus gallus]	Gallus gallus	5
316	5.33	5.4	18.47	18.47	18.47	gi|45382571		40S ribosomal protein S6 [Gallus gallus]	Gallus gallus	4
705	1.66	1.77	11.96	11.96	11.96	gi|45382605		small nuclear ribonucleoprotein E [Gallus gallus]	Gallus gallus	1
397	4.01	4.01	40	31.72	31.72	gi|45382615		40S ribosomal protein S15 [Gallus gallus]	Gallus gallus	2
34	24.84	24.87	39.43	35.7	27.18	gi|45382633		src substrate protein p85 precursor [Gallus gallus]	Gallus gallus	13
8	40.26	40.26	56.04	52.83	49.81	gi|45382651		pyruvate kinase PKM [Gallus gallus]	Gallus gallus	27
745	1.32	3.8	2.591	2.093	1.545	gi|45382679		myosin-10 [Gallus gallus]	Gallus gallus	2
551	2.12	5.41	5.9	5.9	4.326	gi|45382691		sodium/potassium-transporting ATPase subunit alpha-2 [Gallus gallus]	Gallus gallus	3
155	11.04	11.11	9.086	5.819	3.982	gi|45382693		myosin-9 [Gallus gallus]	Gallus gallus	5
467	3.21	3.3	7.326	3.846	3.846	gi|45382739		zinc finger and BTB domain-containing protein 7A [Gallus gallus]	Gallus gallus	2
9	38.52	38.52	41.1	39.57	32.52	gi|45382769		78 kDa glucose-regulated protein precursor [Gallus gallus]	Gallus gallus	22
285	6	6.02	3.415	2.715	2.715	gi|45382795		Golgi apparatus protein 1 precursor [Gallus gallus]	Gallus gallus	3
163	10.28	10.29	18.05	13.79	11.16	gi|45382815		lipoamide acyltransferase component of branched-chain alpha-keto acid dehydrogenase complex, mitochondrial precursor [Gallus gallus]	Gallus gallus	5
506	2.59	2.77	8.046	8.046	8.046	gi|45382847		chromobox protein homolog 3 [Gallus gallus]	Gallus gallus	2
304	5.56	5.63	36.08	36.08	36.08	gi|45382861		protein S100-A10 [Gallus gallus]	Gallus gallus	7
383	4.1	4.11	13.04	5.263	5.263	gi|45382863		matrix-remodeling-associated protein 8 precursor [Gallus gallus]	Gallus gallus	2
25	28.27	28.29	53.6	49.87	49.87	gi|45382927		actin, cytoplasmic 1 [Gallus gallus]	Gallus gallus	25
350	4.62	4.67	13	9.22	6.856	gi|45382953		aspartate aminotransferase, mitochondrial precursor [Gallus gallus]	Gallus gallus	2
541	2.21	2.24	7.263	5.707	3.632	gi|45382965		transcription factor Sp3 [Gallus gallus]	Gallus gallus	1
266	6.36	6.38	28.75	28.75	10	gi|45382973		small nuclear ribonucleoprotein-associated protein B' [Gallus gallus]	Gallus gallus	3
286	6	6	26.67	26.67	26.67	gi|45382979		destrin [Gallus gallus]	Gallus gallus	3
219	7.85	7.89	20.33	20.33	20.33	gi|45382983		replication factor C subunit 2 [Gallus gallus]	Gallus gallus	5
430	3.7	3.87	30.72	30.72	30.72	gi|45382991		eukaryotic translation initiation factor 5A-2 [Gallus gallus]	Gallus gallus	6
28	26.85	26.86	9.978	7.523	6.089	gi|45382993		collagen alpha-3(VI) chain precursor [Gallus gallus]	Gallus gallus	12
523	2.37	2.42	13.13	12.79	10.1	gi|45383023		60S ribosomal protein L5 [Gallus gallus]	Gallus gallus	3
62	19.12	26.76	13.88	9.217	8.202	gi|45383033		filamin-C [Gallus gallus]	Gallus gallus	15
1	116.03	116.03	42.15	39.23	36.86	gi|45383035		filamin-A [Gallus gallus]	Gallus gallus	74
42	23.45	23.56	38.11	32.97	26.62	gi|45383053		ATP-dependent RNA helicase DDX1 [Gallus gallus]	Gallus gallus	13
109	14.03	14.03	32.68	24.57	22.11	gi|45383077		eukaryotic initiation factor 4A-II [Gallus gallus]	Gallus gallus	7
323	5.11	5.34	10.05	4.71	1.962	gi|45383133		structural maintenance of chromosomes protein 4 [Gallus gallus]	Gallus gallus	2
546	2.17	2.2	5.588	3.04	1.315	gi|45383139		structural maintenance of chromosomes protein 3 [Gallus gallus]	Gallus gallus	1
238	7.13	7.17	15.8	11.56	11.56	gi|45383173		heterogeneous nuclear ribonucleoprotein H [Gallus gallus]	Gallus gallus	6
736	1.4	4.25	13.61	7.84	5.325	gi|45383177		dihydropyrimidinase-related protein 2 [Gallus gallus]	Gallus gallus	2
253	6.62	6.66	12.98	10.18	8.947	gi|45383183		dihydropyrimidinase-related protein 3 [Gallus gallus]	Gallus gallus	3
77	17.05	17.1	19.16	15.99	11.44	gi|45383223		ubiquitin carboxyl-terminal hydrolase 7 [Gallus gallus]	Gallus gallus	9
73	17.81	17.85	46.93	43.56	41.1	gi|45383329		nuclease-sensitive element-binding protein 1 [Gallus gallus]	Gallus gallus	10
486	2.87	2.95	9.615	9.615	9.615	gi|45383448		insulin-like growth factor-binding protein 4 precursor [Gallus gallus]	Gallus gallus	3
333	4.94	5	18.27	9.877	9.877	gi|45383492		zinc finger protein ubi-d4 [Gallus gallus]	Gallus gallus	3
688	1.89	2.04	12.68	12.68	8.78	gi|45383504		lissencephaly-1 homolog [Gallus gallus]	Gallus gallus	3
203	8.29	8.34	27.99	22.73	20.57	gi|45383528		actin-related protein 3 [Gallus gallus]	Gallus gallus	5
93	15.68	15.71	24.41	22.6	21.34	gi|45383566		ATP synthase subunit alpha, mitochondrial [Gallus gallus]	Gallus gallus	8
378	4.15	4.29	12.97	12.97	6.904	gi|45383578		transcriptional regulator Erg [Gallus gallus]	Gallus gallus	2
651	2	2	10.57	10.57	10.57	gi|45383588		60S ribosomal protein L35 [Gallus gallus]	Gallus gallus	1
121	13.01	13.04	10	8.246	7.368	gi|45383688		DNA damage-binding protein 1 [Gallus gallus]	Gallus gallus	6
129	12.46	12.47	52.59	52.59	52.59	gi|45383690		40S ribosomal protein S17 [Gallus gallus]	Gallus gallus	8
196	8.61	9.29	17.92	17.92	13.27	gi|45383724		integrin-linked protein kinase [Gallus gallus]	Gallus gallus	5
330	4.99	5.08	19.52	17.12	17.12	gi|45383766		L-lactate dehydrogenase B chain [Gallus gallus]	Gallus gallus	5
741	1.36	1.51	9.924	7.252	7.252	gi|45383776		proliferating cell nuclear antigen [Gallus gallus]	Gallus gallus	1
177	9.59	9.62	24.16	21.14	20.81	gi|45383808		60S ribosomal protein L6 [Gallus gallus]	Gallus gallus	6
125	12.66	12.71	28.53	25.82	24.73	gi|45383812		mitogen-activated protein kinase 1 [Gallus gallus]	Gallus gallus	7
396	4.01	4.01	4.102	2.772	2.772	gi|45383822		matrin-3 [Gallus gallus]	Gallus gallus	2
387	4.06	4.07	30.48	20.95	11.43	gi|45383832		60S ribosomal protein L36 [Gallus gallus]	Gallus gallus	3
395	4.01	4.01	39.06	39.06	39.06	gi|45383834		60S ribosomal protein L22 [Gallus gallus]	Gallus gallus	3
49	22.03	22.07	29.28	20.5	16.89	gi|45383852		alpha-actinin-1 [Gallus gallus]	Gallus gallus	10
76	17.09	17.16	22.57	17.01	12.98	gi|45383904		hexokinase-1 [Gallus gallus]	Gallus gallus	10
650	2	2	1.633	1.633	1.633	gi|45383926		solute carrier family 2, facilitated glucose transporter member 1 [Gallus gallus]	Gallus gallus	1
717	1.57	1.68	1.671	1.671	1.671	gi|45383950		transferrin receptor protein 1 [Gallus gallus]	Gallus gallus	1
175	9.74	9.79	39.35	38.43	26.39	gi|45383966		GTP-binding nuclear protein Ran [Gallus gallus]	Gallus gallus	6
119	13.25	13.29	32.99	30.61	30.61	gi|45383996		nucleophosmin [Gallus gallus]	Gallus gallus	11
23	28.7	28.72	26.37	25.22	23.49	gi|45384000		nucleolin [Gallus gallus]	Gallus gallus	16
186	9.22	9.27	20.98	19.61	15.49	gi|45384014		nuclear factor 1 C-type [Gallus gallus]	Gallus gallus	5
742	1.34	2.18	5.511	2.021	0.6124	gi|45384026		protein polybromo-1 [Gallus gallus]	Gallus gallus	1
246	6.95	7.01	10.23	7.271	5.027	gi|45384096		zinc finger E-box-binding homeobox 1 [Gallus gallus]	Gallus gallus	3
357	4.46	13.89	16.92	15.6	8.296	gi|45384104		alpha-actinin-4 [Gallus gallus]	Gallus gallus	6
72	17.86	17.91	22.06	19.45	16.19	gi|45384130		DNA topoisomerase 1 [Gallus gallus]	Gallus gallus	12
191	8.72	14.13	6.638	5.655	4.241	gi|45384180		DNA topoisomerase 2-beta [Gallus gallus]	Gallus gallus	6
159	10.69	10.75	15.63	15.63	15.63	gi|45384194		insulin-like growth factor 2 mRNA-binding protein 1 [Gallus gallus]	Gallus gallus	6
21	29.72	29.75	68.67	68.37	68.37	gi|45384208		L-lactate dehydrogenase A chain [Gallus gallus]	Gallus gallus	36
3	60.58	60.58	56.32	52.36	48.1	gi|45384214		lamin-A [Gallus gallus]	Gallus gallus	39
101	15.01	15.09	7.73	6.871	6.871	gi|45384232		SWI/SNF related, matrix associated, actin dependent regulator of chromatin, subfamily a, member 4 [Gallus gallus]	Gallus gallus	8
194	8.67	8.74	13.51	11.95	8.831	gi|45384238		trifunctional enzyme subunit alpha, mitochondrial [Gallus gallus]	Gallus gallus	4
10	38.41	38.41	58.52	58.27	57.04	gi|45384240		serpin H1 precursor [Gallus gallus]	Gallus gallus	40
310	5.44	5.56	34.64	25.49	25.49	gi|45384260		nucleoside diphosphate kinase [Gallus gallus]	Gallus gallus	3
575	2.05	2.06	19.9	8.901	8.901	gi|45384262		cell division control protein 42 homolog precursor [Gallus gallus]	Gallus gallus	1
249	6.9	6.96	27.06	20.46	11.55	gi|45384336		cyclin-dependent kinase 1 [Gallus gallus]	Gallus gallus	3
11	38.08	38.11	75.68	68.24	56.76	gi|45384338		tubulin beta-7 chain [Gallus gallus]	Gallus gallus	38
404	4	4	66.67	51.75	51.75	gi|45384350		60S acidic ribosomal protein P1 [Gallus gallus]	Gallus gallus	8
16	33.62	37.73	42.88	40.87	38.39	gi|45384370		heat shock cognate 71 kDa protein [Gallus gallus]	Gallus gallus	25
462	3.26	3.41	4.599	3.425	2.544	gi|45384382		collagen alpha-2(VI) chain precursor [Gallus gallus]	Gallus gallus	2
723	1.51	1.62	5.455	2.727	2.727	gi|45384432		26S protease regulatory subunit 4 [Gallus gallus]	Gallus gallus	1
240	7.12	7.16	36.03	36.03	36.03	gi|45384446		60S ribosomal protein L27 [Gallus gallus]	Gallus gallus	4
276	6.17	6.28	25.66	21.34	14.15	gi|45384486		phosphoglycerate kinase [Gallus gallus]	Gallus gallus	5
83	16.59	16.6	44.62	44.62	40.82	gi|45384494		60S acidic ribosomal protein P0 [Gallus gallus]	Gallus gallus	12
271	6.24	6.26	18.87	13.91	13.58	gi|45384514		heterogeneous nuclear ribonucleoprotein A/B [Gallus gallus]	Gallus gallus	3
308	5.48	5.59	26.54	19.43	11.37	gi|45384528		60S ribosomal protein L13 [Gallus gallus]	Gallus gallus	2
375	4.17	6.33	11.83	7.37	5.641	gi|459683830		ubiquitin-associated protein 2 [Gallus gallus]	Gallus gallus	8
90	16.19	16.23	19.75	18.85	12.8	gi|459683832		AD012Z protein [Gallus gallus]	Gallus gallus	13
299	5.64	5.88	21.38	21.38	20.69	gi|459683855		60S ribosomal protein L26 [Gallus gallus]	Gallus gallus	4
20	30.33	30.33	12.84	9.47	6.481	gi|460417296		CCR4-NOT transcription complex subunit 1-like [Gallus gallus]	Gallus gallus	14
707	1.64	1.9	23.78	23.78	12.2	gi|460417305		M-phase phosphoprotein 6 [Gallus gallus]	Gallus gallus	2
248	6.91	6.97	36.12	30.42	23.19	gi|46048780		40S ribosomal protein S4 [Gallus gallus]	Gallus gallus	5
154	11.08	11.13	18.05	16.77	12.42	gi|46048792		catenin beta-1 [Gallus gallus]	Gallus gallus	6
146	11.75	11.87	26.15	22.99	20.11	gi|46048798		alpha-2-macroglobulin receptor-associated protein precursor [Gallus gallus]	Gallus gallus	8
399	4	6.68	36	21.78	17.78	gi|46048866		elongation factor 1-beta [Gallus gallus]	Gallus gallus	3
373	4.19	4.21	17.44	12.56	9.302	gi|46048897		pre-B-cell leukemia homeobox 1 [Gallus gallus]	Gallus gallus	2
275	6.2	6.3	29.33	22.26	14.84	gi|46048903		voltage-dependent anion-selective channel protein 2 [Gallus gallus]	Gallus gallus	3
138	12	12	15.49	15.49	15.49	gi|46048906		T-complex protein 1 subunit delta [Gallus gallus]	Gallus gallus	6
59	19.62	19.69	59.76	48.35	45.95	gi|46048961		glyceraldehyde-3-phosphate dehydrogenase [Gallus gallus]	Gallus gallus	27
302	5.57	5.71	27.27	27.27	19.58	gi|461496478		40S ribosomal protein S2 [Gallus gallus]	Gallus gallus	4
400	4	4.03	30	20.77	20.77	gi|474451698		40S ribosomal protein S24 isoform 3 [Gallus gallus]	Gallus gallus	2
411	4	4	39.53	39.53	39.53	gi|475504456		small nuclear ribonucleoprotein F [Gallus gallus]	Gallus gallus	3
561	2.09	2.1	29.76	15.48	15.48	gi|477507212		40S ribosomal protein S27-like [Gallus gallus]	Gallus gallus	1
649	2	2	7.487	7.487	7.487	gi|477507236		translocon-associated protein subunit gamma [Gallus gallus]	Gallus gallus	1
607	2	2	13.48	6.18	6.18	gi|477555784		actin-related protein 2/3 complex subunit 3 [Gallus gallus]	Gallus gallus	2
648	2	2	7.813	7.813	7.813	gi|478247043		NADH dehydrogenase [ubiquinone] 1 beta subcomplex subunit 6 [Gallus gallus]	1.26445e+06	1
92	15.76	15.85	35.03	34.75	28.81	gi|47825391		polymerase I and transcript release factor [Gallus gallus]	Gallus gallus	8
312	5.4	5.54	32.79	23.7	11.69	gi|478431053		3,2-trans-enoyl-CoA isomerase, mitochondrial [Gallus gallus]	Gallus gallus	3
326	5.05	5.22	33.94	33.94	24.24	gi|478486799		60S ribosomal protein L12 [Gallus gallus]	Gallus gallus	3
544	2.18	2.21	4.146	1.99	0.8292	gi|478621074		exportin-5 [Gallus gallus]	Gallus gallus	1
401	4	4	29.73	23.65	15.54	gi|478621094		60S ribosomal protein L27a [Gallus gallus]	Gallus gallus	2
65	18.94	18.95	54.63	54.63	49.34	gi|478621110		cleavage and polyadenylation specificity factor subunit 5-like [Gallus gallus]	Gallus gallus	10
748	1.31	1.54	8.824	8.824	8.824	gi|478621159		DNA-directed RNA polymerases I and III subunit RPAC1 isoform 2 [Gallus gallus]	Gallus gallus	2
410	4	4	10.51	10.51	10.51	gi|479277982		60S ribosomal protein L8 [Gallus gallus]	Gallus gallus	2
440	3.59	3.68	18.4	18.4	18.4	gi|480306426		60S ribosomal protein L31 [Gallus gallus]	Gallus gallus	2
576	2.05	2.05	11.4	6.888	6.888	gi|480354971		acetyl-CoA acetyltransferase, mitochondrial [Gallus gallus]	Gallus gallus	2
682	1.92	2.31	16.67	12.45	10.76	gi|482661642		coronin-1C isoform 2 [Gallus gallus]	Gallus gallus	4
549	2.16	2.18	30.36	30.36	11.61	gi|487439656		small nuclear ribonucleoprotein Sm D1 [Gallus gallus]	Gallus gallus	1
434	3.66	3.78	34.29	32.86	18.57	gi|487441112		60S ribosomal protein L38 [Gallus gallus]	Gallus gallus	2
178	9.57	9.61	39.07	38.41	25.83	gi|49169798		40S ribosomal protein S13 [Gallus gallus]	Gallus gallus	5
288	6	6	12.53	12.53	12.53	gi|50355952		casein kinase II subunit alpha [Gallus gallus]	Gallus gallus	3
390	4.03	4.03	27.5	16.25	16.25	gi|50731019		PREDICTED: 60S ribosomal protein L21 isoformX2 [Gallus gallus]	Gallus gallus	2
215	8	8	16.14	16.14	16.14	gi|50736564		PREDICTED: mRNA cap guanine-N7 methyltransferase isoform X2 [Gallus gallus]	Gallus gallus	4
565	2.08	2.09	0.9498	0.9498	0.5427	gi|50744652		PREDICTED: activating signal cointegrator 1 complex subunit 3 isoform X3 [Gallus gallus]	Gallus gallus	1
437	3.64	3.72	20.8	20.8	20.8	gi|50745107		PREDICTED: pre-mRNA branch site protein p14 [Gallus gallus]	Gallus gallus	2
647	2	2	11.7	11.7	11.7	gi|50745652		PREDICTED: mitochondrial import inner membrane translocase subunit Tim8 A [Gallus gallus]	Gallus gallus	1
452	3.4	3.71	16.57	16.57	8.133	gi|50749406		PREDICTED: eukaryotic translation initiation factor 3 subunit F [Gallus gallus]	Gallus gallus	2
113	13.91	16.03	45.3	45.3	40.33	gi|50752104		PREDICTED: septin-2 isoform X2 [Gallus gallus]	Gallus gallus	10
212	8	8	14.53	14.25	14.25	gi|50752156		PREDICTED: dnaJ homolog subfamily B member 11 [Gallus gallus]	Gallus gallus	4
540	2.22	2.25	10	10	6.25	gi|50754425		PREDICTED: transmembrane protein 43 [Gallus gallus]	Gallus gallus	1
111	13.95	14.03	14.03	14.03	12.71	gi|50754810		PREDICTED: catenin alpha-1 [Gallus gallus]	Gallus gallus	10
282	6.03	6.03	19.43	13.71	13.71	gi|50755667		PREDICTED: NADH dehydrogenase [ubiquinone] 1 beta subcomplex subunit 10 [Gallus gallus]	414844	3
370	4.28	4.32	23.25	18.42	8.333	gi|50758338		PREDICTED: spindle and kinetochore-associated protein 2 isoform 2 [Gallus gallus]	Gallus gallus	2
331	4.97	5.05	8.041	8.041	5.436	gi|50758418		PREDICTED: A-kinase anchor protein 1, mitochondrial isoform X2 [Gallus gallus]	Gallus gallus	3
114	13.88	13.96	91.3	73.91	71.3	gi|50800573		PREDICTED: 60S acidic ribosomal protein P2 [Gallus gallus]	Gallus gallus	12
475	3.11	3.24	16.96	12.97	7.481	gi|513157571		PREDICTED: splicing factor 45 isoform X13 [Gallus gallus]	Gallus gallus	2
528	2.33	2.37	8.276	8.276	2.897	gi|513158086		PREDICTED: forkhead box protein P2 isoform 2 [Gallus gallus]	Gallus gallus	1
118	13.32	13.36	49.32	49.32	47.26	gi|513158278		PREDICTED: 40S ribosomal protein S16 isoform X3 [Gallus gallus]	Gallus gallus	7
4	49.33	49.33	58.75	56.04	53.54	gi|513159594		PREDICTED: cytoskeleton-associated protein 4, partial [Gallus gallus]	Gallus gallus	41
189	8.97	9.05	10.9	9.103	7.724	gi|513160540		PREDICTED: protein asunder homolog isoform X3 [Gallus gallus]	Gallus gallus	5
245	6.99	7.06	27.22	27.22	16.21	gi|513160655		PREDICTED: beta-parvin isoform X7 [Gallus gallus]	Gallus gallus	3
150	11.32	11.48	6.97	6.453	4.078	gi|513161104		PREDICTED: LOW QUALITY PROTEIN: chromodomain-helicase-DNA-binding protein 4 [Gallus gallus]	Gallus gallus	7
425	3.87	4.21	3.259	2.356	0.9815	gi|513163173		PREDICTED: probable ubiquitin carboxyl-terminal hydrolase FAF-X isoform X3 [Gallus gallus]	Gallus gallus	2
507	2.56	4.01	18.01	14.18	8.812	gi|513165375		PREDICTED: mediator of RNA polymerase II transcription subunit 4 isoform X3 [Gallus gallus]	Gallus gallus	2
569	2.07	2.08	5.251	5.251	2.511	gi|513165903		PREDICTED: spindle and kinetochore-associated protein 3 isoform X3 [Gallus gallus]	Gallus gallus	1
206	8.16	8.17	13.65	7.898	7.898	gi|513166734		PREDICTED: tripartite motif-containing protein 3 isoform X19 [Gallus gallus]	Gallus gallus	4
26	28.19	28.27	29.29	23.67	20.96	gi|513167110		PREDICTED: SWI/SNF complex subunit SMARCC1 [Gallus gallus]	Gallus gallus	18
37	23.94	23.96	27.69	24.81	21.94	gi|513167116		PREDICTED: microtubule-associated protein 4 isoform X2 [Gallus gallus]	Gallus gallus	15
725	1.5	1.68	5.94	3.019	2.142	gi|513167660		PREDICTED: RNA-binding protein 33 isoform X6 [Gallus gallus]	Gallus gallus	1
384	4.09	4.31	10.19	10.19	10.19	gi|513167916		PREDICTED: WW domain-containing adapter protein with coiled-coil isoform X13 [Gallus gallus]	Gallus gallus	3
202	8.4	8.54	16.67	12.43	8.466	gi|513168319		PREDICTED: extended synaptotagmin-2 [Gallus gallus]	Gallus gallus	4
492	2.74	2.91	10.34	10.34	10.34	gi|513169080		PREDICTED: 60S ribosomal protein L15 isoform X5 [Gallus gallus]	Gallus gallus	2
403	4	4	20.55	13.7	13.7	gi|513169216		PREDICTED: serine/arginine repetitive matrix protein 3 isoform X8 [Gallus gallus]	Gallus gallus	2
309	5.46	5.53	12.6	6.633	6.633	gi|513170581		PREDICTED: ran-binding protein 9, partial [Gallus gallus]	Gallus gallus	3
645	2	2	9.184	9.184	9.184	gi|513171311		PREDICTED: NADH dehydrogenase [ubiquinone] iron-sulfur protein 6, mitochondrial isoform X4 [Gallus gallus]	4.93523e+06	1
131	12.41	12.47	28.82	28.82	26.6	gi|513171410		PREDICTED: endoplasmic reticulum resident protein 44 isoform X4 [Gallus gallus]	Gallus gallus	9
252	6.63	6.67	29.65	23.84	18.6	gi|513171889		PREDICTED: myosin regulatory light chain 2, smooth muscle minor isoform-like isoform X2 [Gallus gallus]	Gallus gallus	3
222	7.79	8.22	14.17	14.17	6.039	gi|513172145		PREDICTED: DNA replication licensing factor mcm4 isoform X1 [Gallus gallus]	Gallus gallus	4
515	2.47	2.53	8.287	7.044	1.934	gi|513172271		PREDICTED: aspartyl/asparaginyl beta-hydroxylase isoform X20 [Gallus gallus]	Gallus gallus	1
409	4	4	4.615	4.615	4.615	gi|513173080		PREDICTED: sister chromatid cohesion protein DCC1 isoform X3 [Gallus gallus]	Gallus gallus	2
69	18.52	18.61	20.99	17.36	9.3	gi|513173565		PREDICTED: arf-GAP with SH3 domain, ANK repeat and PH domain-containing protein 1 isoform X3 [Gallus gallus]	Gallus gallus	8
187	9.21	9.26	18.09	15.33	12.85	gi|513173824		PREDICTED: uncharacterized protein LOC769368 isoform X1 [Gallus gallus]	Gallus gallus	6
602	2	7.19	16.86	14	11.43	gi|513173827		PREDICTED: uncharacterized protein LOC769368 isoform X9 [Gallus gallus]	Gallus gallus	6
693	1.85	2	0.4685	0.4685	0.4685	gi|513174089		PREDICTED: ral GTPase-activating protein subunit alpha-2 isoform X9 [Gallus gallus]	Gallus gallus	1
471	3.13	3.24	3.939	2.553	1.313	gi|513175140		PREDICTED: leucine-rich PPR motif-containing protein, mitochondrial [Gallus gallus]	Gallus gallus	2
56	20.6	20.76	8.646	6.327	3.264	gi|513176278		PREDICTED: utrophin isoform X4 [Gallus gallus]	Gallus gallus	9
225	7.67	7.76	16.92	12.11	8.292	gi|513177075		PREDICTED: heterogeneous nuclear ribonucleoprotein U, partial [Gallus gallus]	Gallus gallus	4
559	2.09	2.27	1.668	0.3947	0.2153	gi|513178067		PREDICTED: midasin isoform X5 [Gallus gallus]	Gallus gallus	1
339	4.82	4.87	22.16	21.65	21.65	gi|513178838		PREDICTED: 40S ribosomal protein S7 isoform X9 [Gallus gallus]	Gallus gallus	3
524	2.35	2.39	7.919	3.882	1.553	gi|513179243		PREDICTED: transmembrane protein 214-like isoform X3 [Gallus gallus]	Gallus gallus	1
143	11.83	11.86	16.76	9.786	9.786	gi|513179719		PREDICTED: cell division cycle 5-like protein isoform X2 [Gallus gallus]	Gallus gallus	6
226	7.62	7.73	9.564	7.047	7.047	gi|513180054		PREDICTED: fibronectin type-III domain-containing protein 3a isoform X6 [Gallus gallus]	Gallus gallus	5
499	2.68	2.87	2.175	1.133	1.133	gi|513180424		PREDICTED: mediator of RNA polymerase II transcription subunit 12 isoform X5 [Gallus gallus]	Gallus gallus	2
291	5.97	6.08	20.41	16.7	14.64	gi|513181714		PREDICTED: pleiotropic regulator 1 isoform X7 [Gallus gallus]	Gallus gallus	5
582	2.04	2.05	15.47	6.077	6.077	gi|513181859		PREDICTED: translation machinery-associated protein 16 isoform X2 [Gallus gallus]	Gallus gallus	1
139	11.98	12.15	14.47	9.246	5.327	gi|513182148		PREDICTED: SWI/SNF-related matrix-associated actin-dependent regulator of chromatin subfamily A member 5 isoform X2 [Gallus gallus]	Gallus gallus	6
421	3.92	4	3.478	3.478	3.478	gi|513182477		PREDICTED: CCR4-NOT transcription complex, subunit 6-like isoform X3 [Gallus gallus]	Gallus gallus	2
461	3.27	5.46	9.354	9.354	9.354	gi|513182855		PREDICTED: ras GTPase-activating protein-binding protein 2 isoform X3 [Gallus gallus]	Gallus gallus	3
106	14.36	14.51	32.81	25.57	19.91	gi|513183226		PREDICTED: septin-11 isoform X2 [Gallus gallus]	Gallus gallus	8
41	23.6	23.65	45.29	43.05	43.05	gi|513183296		PREDICTED: G-rich sequence factor 1 isoform X2 [Gallus gallus]	Gallus gallus	16
520	2.41	2.47	8.318	8.318	1.808	gi|513183394		PREDICTED: UDP-glucuronosyltransferase 2A3 isoform X3 [Gallus gallus]	Gallus gallus	1
363	4.41	4.47	12.74	9.558	5.31	gi|513184128		PREDICTED: LOW QUALITY PROTEIN: pre-mRNA 3'-end-processing factor FIP1 [Gallus gallus]	Gallus gallus	2
642	2	2	5.714	5.714	5.714	gi|513184372		PREDICTED: transmembrane protein 33 isoform X3 [Gallus gallus]	Gallus gallus	1
50	22.01	22.11	8.361	7.324	6.054	gi|513184797		PREDICTED: biorientation of chromosomes in cell division 1-like isoform X3 [Gallus gallus]	Gallus gallus	12
193	8.67	8.76	14.45	14.45	12.38	gi|513185757		PREDICTED: cleavage and polyadenylation specificity factor subunit 7 isoformX1 [Gallus gallus]	Gallus gallus	5
455	3.39	3.5	6.068	4.298	4.298	gi|513185832		PREDICTED: protein PAT1 homolog 1 [Gallus gallus]	Gallus gallus	2
263	6.37	6.46	14.78	14.78	14.51	gi|513185835		PREDICTED: coronin-1B, partial [Gallus gallus]	Gallus gallus	4
345	4.68	6.55	23.51	23.51	13.1	gi|513186197		PREDICTED: alpha-parvin isoform X4 [Gallus gallus]	Gallus gallus	3
641	2	2	1.244	1.244	1.244	gi|513186560		PREDICTED: oxysterol-binding protein-related protein 5 isoform X7 [Gallus gallus]	Gallus gallus	1
198	8.59	8.66	5.331	4.718	4.718	gi|513186958		PREDICTED: 182 kDa tankyrase-1-binding protein isoform X11 [Gallus gallus]	Gallus gallus	5
740	1.37	1.49	0.8592	0.8592	0.8592	gi|513187963		PREDICTED: intron-binding protein aquarius [Gallus gallus]	Gallus gallus	1
356	4.47	4.58	7.572	7.572	6.266	gi|513188197		PREDICTED: protein transport protein Sec23A isoform X5 [Gallus gallus]	Gallus gallus	3
388	4.04	4.14	14.15	12.53	10.44	gi|513188751		PREDICTED: legumain isoform X4 [Gallus gallus]	Gallus gallus	4
243	7.04	7.08	10.56	10.56	10.56	gi|513189024		PREDICTED: interferon regulatory factor 2 binding protein-like, partial [Gallus gallus]	Gallus gallus	4
588	2.03	2.03	7.065	3.261	3.261	gi|513189219		PREDICTED: REST corepressor 1 isoform X5 [Gallus gallus]	Gallus gallus	1
234	7.33	7.51	9.573	7.901	3.518	gi|513189261		PREDICTED: serine/threonine-protein kinase MRCK beta isoform X5 [Gallus gallus]	Gallus gallus	4
514	2.47	6.66	15.44	10.66	8.272	gi|513189365		PREDICTED: kinesin light chain 1 isoform X12 [Gallus gallus]	Gallus gallus	3
581	2.04	2.05	5.728	2.625	2.625	gi|513190195		PREDICTED: adenylosuccinate synthetase isozyme 1 A, partial [Gallus gallus]	Gallus gallus	1
7	42.18	42.18	18.64	14.94	13.33	gi|513190198		PREDICTED: protein AHNAK2 [Gallus gallus]	Gallus gallus	23
749	1.31	1.44	2.612	2.612	2.612	gi|513190517		PREDICTED: CWF19-like protein 1 [Gallus gallus]	Gallus gallus	1
57	20.02	20.06	45.12	33.84	31.67	gi|513190862		PREDICTED: glutamate dehydrogenase 1, mitochondrial [Gallus gallus]	Gallus gallus	13
394	4.01	4.01	4.2	2.949	2.949	gi|513191005		PREDICTED: protein transport protein Sec24C isoform X7 [Gallus gallus]	Gallus gallus	2
444	3.52	3.65	7.041	4.893	2.506	gi|513191048		PREDICTED: lymphoid-specific helicase isoform X3 [Gallus gallus]	Gallus gallus	2
371	4.23	4.36	9.497	9.497	5.866	gi|513191740		PREDICTED: sideroflexin-1 isoform X7 [Gallus gallus]	Gallus gallus	2
466	3.23	3.33	2.972	1.923	1.923	gi|513192227		PREDICTED: WD repeat-containing protein 11 isoform X10 [Gallus gallus]	Gallus gallus	2
292	5.96	6.23	7.139	2.899	1.718	gi|513192368		PREDICTED: dedicator of cytokinesis protein 1 isoform X2 [Gallus gallus]	Gallus gallus	3
12	37.2	37.29	38.15	36.03	33.17	gi|513192504		PREDICTED: delta-1-pyrroline-5-carboxylate synthase isoform X1 [Gallus gallus]	Gallus gallus	26
362	4.41	4.53	9.302	7.513	5.009	gi|513192585		PREDICTED: LOW QUALITY PROTEIN: BAG family molecular chaperone regulator 3 isoform 1 [Gallus gallus]	Gallus gallus	2
261	6.4	6.47	7.049	4.793	4.793	gi|513192768		PREDICTED: nck-associated protein 1 isoform X6 [Gallus gallus]	Gallus gallus	4
144	11.81	11.93	12.04	10.93	8.108	gi|513193845		PREDICTED: dnaJ homolog subfamily C member 10 isoform X3 [Gallus gallus]	Gallus gallus	6
589	2.02	2.14	8.466	8.466	5.82	gi|513194006		PREDICTED: heterogeneous nuclear ribonucleoprotein A3-like isoform X12 [Gallus gallus]	Gallus gallus	1
142	11.83	31.37	61.61	61.16	59.38	gi|513194601		PREDICTED: tubulin alpha-4A chain-like isoform X1 [Gallus gallus]	Gallus gallus	34
716	1.57	1.68	1.648	0.8242	0.8242	gi|513194951		PREDICTED: CLIP-associating protein 1 isoform X18 [Gallus gallus]	Gallus gallus	1
141	11.87	11.94	9.051	8.163	8.163	gi|513195419		PREDICTED: zinc finger E-box-binding homeobox 2 isoform X3 [Gallus gallus]	Gallus gallus	7
88	16.3	16.43	7.943	7.54	4.905	gi|513196288		PREDICTED: LOW QUALITY PROTEIN: protein PRRC2C [Gallus gallus]	Gallus gallus	9
258	6.44	6.56	7.353	4.706	3.333	gi|513199377		PREDICTED: U2 snRNP-associated SURP motif-containing protein isoform X5 [Gallus gallus]	Gallus gallus	3
550	2.14	2.34	5.462	3.538	1.366	gi|513199731		PREDICTED: eukaryotic translation initiation factor 4 gamma 1 isoform X7 [Gallus gallus]	Gallus gallus	1
638	2	2	3.061	3.061	3.061	gi|513200704		PREDICTED: ADP-dependent glucokinase isoform X3 [Gallus gallus]	Gallus gallus	1
79	16.83	16.9	15.14	13.49	9.069	gi|513200903		PREDICTED: paired amphipathic helix protein Sin3a isoform X4 [Gallus gallus]	Gallus gallus	8
393	4.01	4.02	15.13	9.244	9.244	gi|513201092		PREDICTED: ras-related protein Rab-8B isoform X4 [Gallus gallus]	Gallus gallus	2
495	2.72	2.8	2.225	1.369	1.369	gi|513201203		PREDICTED: LOW QUALITY PROTEIN: tight junction protein ZO-1 [Gallus gallus]	Gallus gallus	2
27	27.26	27.35	21.41	13.93	11.52	gi|513202372		PREDICTED: IQ motif containing GTPase activating protein 1 [Gallus gallus]	Gallus gallus	13
91	15.8	15.85	8.115	6.786	5.386	gi|513202440		PREDICTED: microtubule-associated protein 1A [Gallus gallus]	Gallus gallus	9
24	28.63	28.67	27.51	20.04	17.83	gi|513202685		PREDICTED: enhancer of mRNA-decapping protein 4 isoform X3 [Gallus gallus]	Gallus gallus	16
18	32.92	33.02	25.47	24.08	20.95	gi|513202923		PREDICTED: splicing factor 3B subunit 3 isoform X2 [Gallus gallus]	Gallus gallus	18
465	3.23	3.33	9.409	7.44	7.44	gi|513205188		PREDICTED: protein transport protein Sec61 subunit alpha isoform 1 isoform X4 [Gallus gallus]	Gallus gallus	2
173	9.79	9.84	11.47	9.814	6.818	gi|513205246		PREDICTED: family with sequence similarity 120A [Gallus gallus]	Gallus gallus	5
84	16.57	16.59	33.71	26.82	19.93	gi|513205261		PREDICTED: dolichyl-diphosphooligosaccharide--protein glycosyltransferase subunit 1 [Gallus gallus]	Gallus gallus	9
585	2.03	2.04	7.429	4.286	4.286	gi|513205579		PREDICTED: 26S proteasome non-ATPase regulatory subunit 6 isoform X1 [Gallus gallus]	Gallus gallus	1
75	17.4	17.47	20.58	17.59	14.2	gi|513206899		PREDICTED: la-related protein 1 isoform X7 [Gallus gallus]	Gallus gallus	10
587	2.03	2.03	4.987	2.625	2.625	gi|513207045		PREDICTED: sequestosome-1 isoform X4 [Gallus gallus]	Gallus gallus	1
709	1.63	1.86	3.918	2.286	0.7347	gi|513207373		PREDICTED: DNA repair protein RAD50 isoform X5 [Gallus gallus]	Gallus gallus	1
318	5.3	5.44	5.268	4.274	4.274	gi|513207503		PREDICTED: RNA-binding protein 27 isoform X8 [Gallus gallus]	Gallus gallus	3
132	12.36	12.38	25.72	18.18	16.63	gi|513207939		PREDICTED: sorting nexin-8 isoform X11 [Gallus gallus]	Gallus gallus	6
156	11.01	11.04	30.74	30.74	26.86	gi|513208125		PREDICTED: dehydrogenase/reductase SDR family member 7B isoform X11 [Gallus gallus]	Gallus gallus	6
635	2	2	1.082	1.082	1.082	gi|513208215		PREDICTED: lethal(2) giant larvae protein homolog 1 [Gallus gallus]	Gallus gallus	1
342	4.77	4.99	10.75	7.5	7.5	gi|513208508		PREDICTED: rho GTPase-activating protein 17 isoform X13 [Gallus gallus]	Gallus gallus	6
117	13.42	13.44	59.23	59.23	59.23	gi|513208655		PREDICTED: 40S ribosomal protein S15a isoform X4 [Gallus gallus]	Gallus gallus	7
112	13.93	13.97	21.28	21.15	11.05	gi|513209023		PREDICTED: eukaryotic translation initiation factor 3 subunit B, partial [Gallus gallus]	Gallus gallus	7
590	2.02	2.05	13.55	7.229	4.518	gi|513209120		PREDICTED: putative RNA-binding protein Luc7-like 1 isoform X9 [Gallus gallus]	Gallus gallus	1
423	3.91	4.05	3.286	1.816	1.167	gi|513209205		PREDICTED: CREB-binding protein isoform X10 [Gallus gallus]	Gallus gallus	2
145	11.77	11.89	5.362	5.362	3.721	gi|513209926		PREDICTED: nuclear receptor corepressor 2 [Gallus gallus]	Gallus gallus	6
103	14.8	14.86	16.94	14.92	9.625	gi|513210239		PREDICTED: ataxin-2 isoform X25 [Gallus gallus]	Gallus gallus	7
500	2.68	2.77	4.187	1.607	0.6329	gi|513210950		PREDICTED: citron Rho-interacting kinase isoform X17 [Gallus gallus]	Gallus gallus	1
446	3.49	3.6	14.51	14.51	9.02	gi|513211285		PREDICTED: replication factor C subunit 5 isoform X1 [Gallus gallus]	Gallus gallus	2
633	2	2	4.012	4.012	4.012	gi|513211397		PREDICTED: malectin [Gallus gallus]	Gallus gallus	1
98	15.32	15.4	7.862	5.766	3.706	gi|513211404		PREDICTED: translational activator GCN1 [Gallus gallus]	Gallus gallus	7
501	2.65	2.83	4.476	4.476	4.476	gi|513212280		PREDICTED: cip1-interacting zinc finger protein isoform X3 [Gallus gallus]	Gallus gallus	2
432	3.68	3.83	16.8	16.8	9.836	gi|513214242		PREDICTED: pyrroline-5-carboxylate reductase 1, mitochondrial isoform X4 [Gallus gallus]	Gallus gallus	2
429	3.79	3.95	40	40	28.42	gi|513214944		PREDICTED: protein FAM195B, partial [Gallus gallus]	Gallus gallus	2
567	2.07	2.08	3.052	1.688	0.8442	gi|513215452		PREDICTED: homeobox protein cut-like 1-like, partial [Gallus gallus]	Gallus gallus	1
97	15.37	15.44	21.15	13.68	12.93	gi|513215581		PREDICTED: AP-1 complex subunit beta-1 isoform X9 [Gallus gallus]	Gallus gallus	8
244	6.99	7.18	15.8	8.5	5.8	gi|513216078		PREDICTED: serine/threonine-protein kinase TAO1 isoform X1 [Gallus gallus]	Gallus gallus	5
277	6.1	6.28	30.59	30.14	19.18	gi|513216944		PREDICTED: complement component 1 Q subcomponent-binding protein, mitochondrial [Gallus gallus]	Gallus gallus	4
231	7.45	7.59	18.29	18.29	9.922	gi|513216963		PREDICTED: GPI transamidase component PIG-S [Gallus gallus]	Gallus gallus	4
728	1.48	1.62	5.027	1.497	1.497	gi|513216993		PREDICTED: protein SMG8, partial [Gallus gallus]	Gallus gallus	1
335	4.92	4.98	38.54	38.54	38.54	gi|513217471		PREDICTED: dynein light chain roadblock-type 1 isoform X2 [Gallus gallus]	Gallus gallus	3
184	9.33	9.42	7.928	7.928	4.334	gi|513218263		PREDICTED: pre-mRNA-processing factor 6 isoform X3 [Gallus gallus]	Gallus gallus	4
537	2.25	2.29	7.216	2.749	1.375	gi|513218592		PREDICTED: catenin, beta like 1 isoform X2 [Gallus gallus]	Gallus gallus	1
278	6.07	6.15	13.33	9.028	5.556	gi|513218693		PREDICTED: engulfment and cell motility protein 2 isoform X3 [Gallus gallus]	Gallus gallus	3
632	2	2	1.737	1.737	1.737	gi|513220782		PREDICTED: KAT8 regulatory NSL complex subunit 3 isoform X4 [Gallus gallus]	Gallus gallus	1
505	2.62	2.71	6.296	3.556	1.556	gi|513220849		PREDICTED: AT-rich interactive domain-containing protein 1A isoform X3 [Gallus gallus]	Gallus gallus	1
205	8.18	8.22	9.091	9.091	9.091	gi|513221021		PREDICTED: lysine-specific histone demethylase 1A, partial [Gallus gallus]	Gallus gallus	6
552	2.12	2.23	3.18	2.412	1.206	gi|513221865		PREDICTED: vacuolar protein sorting-associated protein 11 homolog isoform X11 [Gallus gallus]	Gallus gallus	1
532	2.29	2.33	4.681	4.681	1.56	gi|513222005		PREDICTED: dolichyl-diphosphooligosaccharide--protein glycosyltransferase subunit STT3A-like isoform X7 [Gallus gallus]	Gallus gallus	1
237	7.15	7.2	18.47	18.47	9.943	gi|513223148		PREDICTED: interleukin enhancer-binding factor 2 isoform X9 [Gallus gallus]	Gallus gallus	3
334	4.92	5	7.904	4.779	2.206	gi|513223406		PREDICTED: LOW QUALITY PROTEIN: ubiquitin associated protein 2-like [Gallus gallus]	Gallus gallus	2
134	12.21	30.16	64.25	64.01	59.66	gi|513224225		PREDICTED: tubulin alpha-1C chain isoform X2 [Gallus gallus]	Gallus gallus	30
630	2	2	1.323	1.323	1.323	gi|513224753		PREDICTED: SLIT-ROBO Rho GTPase-activating protein 2 isoform X14 [Gallus gallus]	Gallus gallus	1
554	2.12	2.14	5.052	2.474	1.34	gi|513225207		PREDICTED: E3 ubiquitin-protein ligase TRIM33 [Gallus gallus]	Gallus gallus	1
509	2.54	2.59	9.976	9.976	4.623	gi|513225674		PREDICTED: 26S protease regulatory subunit 8 isoform X5 [Gallus gallus]	Gallus gallus	1
218	7.91	7.97	21.01	11.72	11.72	gi|513225713		PREDICTED: SWI/SNF-related matrix-associated actin-dependent regulator of chromatin subfamily D member 2 isoform X5 [Gallus gallus]	Gallus gallus	4
355	4.47	4.61	5.829	5.747	3.202	gi|513226995		PREDICTED: AP-3 complex subunit delta-1 isoform X2 [Gallus gallus]	Gallus gallus	3
55	21.27	21.3	18.05	16.54	15.57	gi|513227528		PREDICTED: microtubule-associated protein 1B-like, partial [Gallus gallus]	Gallus gallus	12
480	3.01	3.15	43.45	30.95	22.62	gi|513227531		PREDICTED: microtubule-associated protein 1S-like [Gallus gallus]	Gallus gallus	2
110	14.02	14.09	36.54	30.59	22.1	gi|513227603		PREDICTED: homer protein homolog 3 isoform X5 [Gallus gallus]	Gallus gallus	7
298	5.67	5.76	7.302	6.032	4.233	gi|513228831		PREDICTED: ankycorbin isoform X11 [Gallus gallus]	Gallus gallus	3
32	24.96	25.04	13.04	9.758	6.167	gi|513229857		PREDICTED: microtubule-associated protein 1B isoform X3 [Gallus gallus]	Gallus gallus	11
82	16.62	16.64	25.48	16.2	14.96	gi|513231637		PREDICTED: protein Hook homolog 3 isoform X2 [Gallus gallus]	Gallus gallus	8
179	9.48	9.56	20.62	14.99	10.84	gi|513234507		PREDICTED: TRM1 tRNA methyltransferase 1-like isoform X2 [Gallus gallus]	Gallus gallus	5
519	2.42	2.47	5.314	3.623	1.691	gi|513234975		PREDICTED: CAP-Gly domain-containing linker protein 2, partial [Gallus gallus]	Gallus gallus	1
508	2.56	2.72	4.9	2.45	1.336	gi|513235208		PREDICTED: puromycin-sensitive aminopeptidase isoform X1 [Gallus gallus]	Gallus gallus	1
169	10	10	15.1	12.45	9.934	gi|513235217		PREDICTED: importin subunit beta-1 isoform X1 [Gallus gallus]	Gallus gallus	5
408	4	4	21.6	21.6	21.6	gi|513235244		PREDICTED: collagen alpha-1(I) chain, partial [Gallus gallus]	Gallus gallus	2
256	6.47	6.63	20.34	15.67	15.67	gi|513235341		PREDICTED: spermatogenesis-associated serine-rich protein 2 isoform X3 [Gallus gallus]	Gallus gallus	5
518	2.43	2.47	3.406	3.406	2.044	gi|513236764		PREDICTED: dynamin-2-like, partial [Gallus gallus]	Gallus gallus	1
235	7.22	7.29	14.03	9.839	9.839	gi|513237184		PREDICTED: RNA polymerase II-associated factor 1 homolog [Gallus gallus]	Gallus gallus	4
320	5.2	5.31	27.59	27.59	27.59	gi|513237227		PREDICTED: protein max-like isoform X1 [Gallus gallus]	Gallus gallus	5
483	2.93	3.01	34.07	34.07	34.07	gi|513237394		PREDICTED: uncharacterized protein LOC101752175 [Gallus gallus]	Gallus gallus	2
19	30.65	30.65	40.68	31.55	30.12	gi|513237537		PREDICTED: neuroblast differentiation-associated protein AHNAK-like, partial [Gallus gallus]	Gallus gallus	16
445	3.5	3.61	49.15	24.58	24.58	gi|513237620		PREDICTED: metastasis-associated protein MTA2-like, partial [Gallus gallus]	Gallus gallus	2
436	3.65	3.82	25.66	25.66	25.66	gi|513237813		PREDICTED: eukaryotic translation initiation factor 3 subunit G [Gallus gallus]	Gallus gallus	3
99	15.18	17.46	56.02	47.64	38.74	gi|513237884		PREDICTED: neuroblast differentiation-associated protein AHNAK-like, partial [Gallus gallus]	Gallus gallus	18
591	2.02	2.02	21.29	10.4	10.4	gi|513239426		PREDICTED: 3-hydroxyacyl-CoA dehydrogenase type-2, partial [Gallus gallus]	Gallus gallus	1
628	2	2	3.663	3.663	3.663	gi|513239498		PREDICTED: DNA polymerase alpha subunit B-like [Gallus gallus]	Gallus gallus	1
213	8	8	32.07	32.07	32.07	gi|513239679		PREDICTED: T-complex protein 1 subunit gamma, partial [Gallus gallus]	Gallus gallus	4
697	1.76	2	4.785	3.429	0.8772	gi|513239918		PREDICTED: probable cation-transporting ATPase 13A1 isoform X5 [Gallus gallus]	Gallus gallus	1
36	23.98	24.03	15.57	14.05	13.11	gi|513239926		PREDICTED: bromodomain-containing protein 4-like [Gallus gallus]	Gallus gallus	13
627	2	2	5.385	5.385	5.385	gi|513239992		PREDICTED: CAP-Gly domain-containing linker protein 2-like [Gallus gallus]	Gallus gallus	1
351	4.61	4.67	22.38	15.86	12.18	gi|513240630		PREDICTED: poly(rC)-binding protein 2-like isoform X15 [Gallus gallus]	Gallus gallus	3
380	4.12	4.14	10.05	10.05	7.143	gi|513241059		PREDICTED: citrate synthase, mitochondrial [Gallus gallus]	Gallus gallus	2
239	7.12	7.18	30.08	19.17	10.9	gi|52138653		60S ribosomal protein L7a [Gallus gallus]	Gallus gallus	3
80	16.78	16.83	59.94	55.84	53.63	gi|52138659		guanine nucleotide-binding protein subunit beta-2-like 1 [Gallus gallus]	Gallus gallus	14
469	3.17	3.25	9.79	9.79	9.79	gi|52138663		F-actin-capping protein subunit alpha-2 [Gallus gallus]	Gallus gallus	2
89	16.3	16.36	24.45	20.44	18.25	gi|52138673		T-complex protein 1 subunit theta [Gallus gallus]	Gallus gallus	8
180	9.42	9.47	28.24	28.24	20.53	gi|52138693		WD repeat-containing protein 1 [Gallus gallus]	Gallus gallus	6
704	1.66	35.82	73.26	66.97	50.56	gi|52138699		tubulin beta-2 chain [Gallus gallus]	Gallus gallus	36
209	8.04	8.05	21.12	14.29	12.22	gi|530677979		probable ATP-dependent RNA helicase DDX6 [Gallus gallus]	Gallus gallus	4
223	7.72	7.82	32.07	31.52	31.52	gi|533867940		ribosomal protein 17-like [Gallus gallus]	Gallus gallus	5
53	21.77	21.84	44.81	44.37	43.29	gi|54020687		elongation factor 1-alpha 1 [Gallus gallus]	Gallus gallus	28
174	9.76	9.78	30.2	27.18	27.18	gi|54020693		ADP/ATP translocase 3 [Gallus gallus]	Gallus gallus	8
366	4.36	4.4	8.356	6.575	3.562	gi|54111425		procollagen-lysine,2-oxoglutarate 5-dioxygenase 1 precursor [Gallus gallus]	Gallus gallus	2
67	18.71	18.79	33.6	28.63	26.04	gi|55741590		aspartyl-tRNA synthetase, cytoplasmic [Gallus gallus]	Gallus gallus	9
529	2.32	4.44	22.04	22.04	14.29	gi|55741594		14-3-3 protein theta [Gallus gallus]	Gallus gallus	3
368	4.33	6.78	17.25	17.25	17.25	gi|55741616		14-3-3 protein epsilon [Gallus gallus]	Gallus gallus	4
195	8.64	25.39	25.87	25.71	21.45	gi|55742654		heat shock 70 kDa protein [Gallus gallus]	Gallus gallus	13
593	2.02	2.02	17.89	9.756	9.756	gi|55926192		dolichyl-diphosphooligosaccharide--protein glycosyltransferase subunit DAD1 [Gallus gallus]	Gallus gallus	1
120	13.21	13.29	36.34	27.08	19.95	gi|55926194		60S ribosomal protein L4 [Gallus gallus]	Gallus gallus	8
502	2.63	2.73	11.89	7.018	2.534	gi|56118958		WD40 repeat-containing protein SMU1 [Gallus gallus]	Gallus gallus	1
459	3.3	3.49	14.1	10.11	10.11	gi|56118984		alpha-centractin [Gallus gallus]	Gallus gallus	2
626	2	2	6.154	6.154	6.154	gi|56118996		calcineurin B homologous protein 1 [Gallus gallus]	Gallus gallus	1
680	1.93	2.01	5.201	2.364	2.364	gi|56119012		AP-1 complex subunit mu-1 [Gallus gallus]	Gallus gallus	1
294	5.92	6	19.3	19.3	19.3	gi|56119018		glucose-induced degradation protein 8 homolog [Gallus gallus]	Gallus gallus	3
402	4	4	26.19	15.08	15.08	gi|56119060		small nuclear ribonucleoprotein Sm D3 [Gallus gallus]	Gallus gallus	2
679	1.93	2.01	9.669	3.315	3.315	gi|56119080		very-long-chain (3R)-3-hydroxyacyl-[acyl-carrier protein] dehydratase [Gallus gallus]	1.00783e+06	1
407	4	4	16.03	16.03	16.03	gi|564112193		ubiquitin-40S ribosomal protein S27a [Gallus gallus]	Gallus gallus	2
241	7.06	7.17	5.835	5.024	4.376	gi|56710334		structural maintenance of chromosomes protein 1A [Gallus gallus]	Gallus gallus	4
273	6.22	6.31	8.782	7.082	7.082	gi|57524786		FACT complex subunit SSRP1 [Gallus gallus]	Gallus gallus	4
389	4.04	4.05	12.93	4.247	4.247	gi|57524816		von Willebrand factor A domain-containing protein 9 [Gallus gallus]	Gallus gallus	2
254	6.58	6.62	9.171	5.653	4.271	gi|57524880		vacuolar protein sorting-associated protein 35 [Gallus gallus]	Gallus gallus	3
424	3.88	4.03	7.233	7.233	4.702	gi|57524920		glucose-6-phosphate isomerase [Gallus gallus]	Gallus gallus	2
265	6.36	6.43	8.917	6.624	5.096	gi|57524928		ubiquitin carboxyl-terminal hydrolase 10 [Gallus gallus]	Gallus gallus	3
303	5.57	5.62	14.7	14.7	14.7	gi|57524933		WD repeat-containing protein 82 [Gallus gallus]	Gallus gallus	3
491	2.78	2.88	8.333	3.491	1.351	gi|57524951		DNA replication licensing factor MCM2 [Gallus gallus]	Gallus gallus	1
344	4.71	4.77	13.82	11.4	6.14	gi|57524964		ruvB-like 1 [Gallus gallus]	Gallus gallus	2
123	12.76	12.84	17.48	15.11	15.11	gi|57524986		stress-70 protein, mitochondrial precursor [Gallus gallus]	Gallus gallus	7
477	3.06	3.17	8.6	3.6	3.6	gi|57524990		histidyl-tRNA synthetase, cytoplasmic [Gallus gallus]	Gallus gallus	2
596	2.01	2.02	15.95	7.362	7.362	gi|57525011		S-phase kinase-associated protein 1 [Gallus gallus]	Gallus gallus	1
78	17.05	17.09	40.47	36.65	27.33	gi|57525015		ras GTPase-activating protein-binding protein 1 [Gallus gallus]	Gallus gallus	9
313	5.37	13.57	43.84	33.52	28.08	gi|57525156		septin-2 [Gallus gallus]	Gallus gallus	8
332	4.96	5.04	19.46	19.46	8.683	gi|57525219		WD repeat-containing protein 5 [Gallus gallus]	Gallus gallus	2
443	3.55	3.7	10.23	10.23	6.25	gi|57525267		importin subunit alpha-2 [Gallus gallus]	Gallus gallus	2
327	5.02	5.29	27.92	15.09	4.717	gi|57525300		T-complex protein 1 subunit zeta [Gallus gallus]	Gallus gallus	2
280	6.07	6.08	12.41	12.41	12.41	gi|57525400		60S ribosomal protein L3 [Gallus gallus]	Gallus gallus	5
260	6.4	6.57	12.94	11.44	2.997	gi|57525409		DNA replication licensing factor MCM5 [Gallus gallus]	Gallus gallus	2
199	8.57	8.64	18.22	18.22	14.41	gi|57525483		eukaryotic translation initiation factor 2 subunit 3 [Gallus gallus]	Gallus gallus	4
625	2	2	4.663	4.663	4.663	gi|57528924		AP-3 complex subunit sigma-1 [Gallus gallus]	Gallus gallus	1
381	4.11	4.24	11.24	11.24	7.865	gi|57529302		replication factor C subunit 3 [Gallus gallus]	Gallus gallus	2
133	12.29	12.33	32.17	24.25	21.55	gi|57529367		dolichyl-diphosphooligosaccharide--protein glycosyltransferase subunit 2 precursor [Gallus gallus]	Gallus gallus	10
322	5.14	5.21	7.957	7.957	7.957	gi|57529478		putative oxidoreductase GLYR1 [Gallus gallus]	Gallus gallus	3
116	13.63	13.74	36.12	31.73	29.23	gi|57529497		ATP-dependent RNA helicase DDX19B [Gallus gallus]	Gallus gallus	9
52	21.94	22.04	30.66	27.13	23.11	gi|57529531		ATP-binding cassette sub-family F member 2 [Gallus gallus]	Gallus gallus	14
311	5.41	5.55	11.27	9.481	9.481	gi|57529541		heterochromatin protein 1-binding protein 3 [Gallus gallus]	Gallus gallus	3
264	6.37	6.4	20.06	11.42	8.357	gi|57529590		replication factor C subunit 4 [Gallus gallus]	Gallus gallus	3
107	14.19	14.28	22.27	16.7	14.52	gi|57529699		DNA replication licensing factor MCM6 [Gallus gallus]	Gallus gallus	11
306	5.5	5.67	22.5	22.5	17.5	gi|57529747		cell differentiation protein RCD1 homolog [Gallus gallus]	Gallus gallus	3
153	11.11	11.29	19.23	19.23	12.91	gi|57529753		NADH-ubiquinone oxidoreductase 75 kDa subunit, mitochondrial [Gallus gallus]	Gallus gallus	7
220	7.81	7.89	16.75	14.94	7.882	gi|57529758		cytoplasmic dynein 1 intermediate chain 2 [Gallus gallus]	Gallus gallus	3
692	1.85	2	1.453	1.453	1.453	gi|57529863		gamma-tubulin complex component 2 [Gallus gallus]	Gallus gallus	1
229	7.49	7.52	12.34	12.34	12.34	gi|57529874		26S protease regulatory subunit S10B [Gallus gallus]	Gallus gallus	4
324	5.11	5.21	20.14	20.14	13.19	gi|57529969		eukaryotic translation initiation factor 2 subunit 1 [Gallus gallus]	Gallus gallus	3
522	2.4	2.53	6.14	6.14	6.14	gi|57529989		ribonuclease inhibitor [Gallus gallus]	Gallus gallus	2
450	3.42	3.57	4.302	4.302	3.043	gi|57530020		coatomer subunit beta [Gallus gallus]	Gallus gallus	2
236	7.19	7.25	17.03	10.68	8.681	gi|57530144		ATP-binding cassette sub-family E member 1 [Gallus gallus]	Gallus gallus	4
68	18.7	18.74	27.23	26.91	20.86	gi|57530180		plastin-3 [Gallus gallus]	Gallus gallus	10
96	15.44	15.63	24.14	21.06	12.19	gi|57530231		DNA replication licensing factor MCM3 [Gallus gallus]	Gallus gallus	8
208	8.11	9.91	20.25	11.65	11.65	gi|57530301		T-complex protein 1 subunit alpha [Gallus gallus]	Gallus gallus	5
545	2.18	2.21	3.748	2.311	0.812	gi|57530349		bifunctional aminoacyl-tRNA synthetase [Gallus gallus]	Gallus gallus	1
157	10.89	10.95	34.15	29.67	29.67	gi|57530626		60S ribosomal protein L7 [Gallus gallus]	Gallus gallus	6
352	4.58	4.66	17.98	11.91	9.888	gi|57530655		eukaryotic translation initiation factor 3 subunit E [Gallus gallus]	Gallus gallus	3
547	2.17	2.2	19.34	13.81	6.077	gi|57530666		ADP-ribosylation factor 1 [Gallus gallus]	Gallus gallus	1
329	5	5.06	12.5	12.5	12.5	gi|57530808		translocon-associated protein subunit alpha precursor [Gallus gallus]	Gallus gallus	3
487	2.86	2.96	18.68	8.949	8.949	gi|60097955		methyl-CpG-binding domain protein 2 [Gallus gallus]	Gallus gallus	2
698	1.74	1.85	3.185	3.185	3.185	gi|60302714		serine/threonine-protein kinase Nek6 [Gallus gallus]	Gallus gallus	1
176	9.68	9.7	15.14	13.08	13.08	gi|60302718		T-complex protein 1 subunit beta [Gallus gallus]	Gallus gallus	5
148	11.62	11.73	15.78	13.12	13.12	gi|60302722		eukaryotic translation initiation factor 3 subunit L [Gallus gallus]	Gallus gallus	6
406	4	4	4.745	4.745	4.745	gi|60302754		GATA zinc finger domain containing 2A [Gallus gallus]	Gallus gallus	2
182	9.37	11.46	25.66	25.42	21.34	gi|60302768		septin-7 [Gallus gallus]	Gallus gallus	6
564	2.08	2.09	6.49	6.49	6.49	gi|60302788		leucine-rich repeat-containing protein 59 [Gallus gallus]	Gallus gallus	2
460	3.3	3.4	7.177	5.024	5.024	gi|60302798		trimethyllysine dioxygenase, mitochondrial [Gallus gallus]	Gallus gallus	2
149	11.53	11.63	6.711	6.711	5.973	gi|60302806		sister chromatid cohesion protein PDS5 homolog A [Gallus gallus]	Gallus gallus	6
438	3.61	3.96	18.13	9.942	6.433	gi|60302824		heterogeneous nuclear ribonucleoprotein H3 [Gallus gallus]	Gallus gallus	2
449	3.45	3.61	6.702	4.293	2.408	gi|60302842		26S proteasome non-ATPase regulatory subunit 1 [Gallus gallus]	Gallus gallus	2
691	1.85	2.09	8.462	4.462	4.462	gi|60302852		fragile X mental retardation syndrome-related protein 1 [Gallus gallus]	Gallus gallus	2
259	6.43	6.54	22.31	11.07	6.352	gi|60593028		U5 small nuclear ribonucleoprotein 200 kDa helicase [Gallus gallus]	Gallus gallus	3
361	4.43	4.55	14.59	11.24	6.699	gi|61097949		polymerase delta-interacting protein 3 [Gallus gallus]	Gallus gallus	2
140	11.96	12	16.51	16.51	16.51	gi|61097977		C-terminal-binding protein 1 [Gallus gallus]	Gallus gallus	8
708	1.64	1.74	3.625	3.625	3.625	gi|61097981		succinyl-CoA ligase [ADP/GDP-forming] subunit alpha, mitochondrial [Gallus gallus]	ADP/GDP-forming	1
272	6.23	6.41	14.18	4.371	3.412	gi|61097989		AP-2 complex subunit alpha-2 [Gallus gallus]	Gallus gallus	3
472	3.12	3.24	6.592	4.229	2.861	gi|61098056		vacuolar protein sorting-associated protein 41 homolog [Gallus gallus]	Gallus gallus	2
457	3.34	3.54	5.833	3.333	3.333	gi|61098197		integrator complex subunit 11 [Gallus gallus]	Gallus gallus	2
379	4.13	4.15	7.163	5.899	4.213	gi|61098218		double-stranded RNA-binding protein Staufen homolog 1 [Gallus gallus]	Gallus gallus	2
510	2.52	2.56	3.755	2.564	1.099	gi|61098260		splicing factor, arginine/serine-rich 15 [Gallus gallus]	Gallus gallus	1
468	3.18	3.34	5.448	3.746	2.611	gi|61098268		kinesin-like protein KIF20A [Gallus gallus]	Gallus gallus	2
623	2	2	2.094	2.094	2.094	gi|61098372		60 kDa heat shock protein, mitochondrial precursor [Gallus gallus]	Gallus gallus	1
86	16.33	16.37	16.63	16.63	15.42	gi|61098410		26S proteasome non-ATPase regulatory subunit 2 [Gallus gallus]	Gallus gallus	10
341	4.8	4.96	5.442	5.442	4.373	gi|61098430		superkiller viralicidic activity 2-like 2 [Gallus gallus]	Gallus gallus	3
489	2.84	2.94	8.741	4.593	4.593	gi|61098440		calcium-binding mitochondrial carrier protein Aralar2 [Gallus gallus]	Gallus gallus	2
464	3.23	3.34	14.13	8.668	8.668	gi|61098448		metastasis-associated protein MTA1 [Gallus gallus]	Gallus gallus	4
622	2	2	0.9728	0.9728	0.9728	gi|66392162		unconventional myosin-Ic [Gallus gallus]	Gallus gallus	1
715	1.57	1.7	5.042	5.042	2.731	gi|67514583		mothers against decapentaplegic homolog 9 [Gallus gallus]	Gallus gallus	1
270	6.24	6.3	9.78	6.044	4.835	gi|71051605		exosome component 10 [Gallus gallus]	Gallus gallus	3
268	6.3	6.33	26.02	26.02	22.76	gi|71894779		actin-related protein 2/3 complex subunit 1B [Gallus gallus]	Gallus gallus	5
300	5.62	5.73	15.64	9.479	9.479	gi|71894847		26S protease regulatory subunit 6A [Gallus gallus]	Gallus gallus	3
572	2.06	2.07	4	1.6	1.6	gi|71894867		vam6/Vps39-like protein [Gallus gallus]	Gallus gallus	1
473	3.12	3.21	2.72	2.72	2.72	gi|71894899		cell division protein kinase 11 [Gallus gallus]	Gallus gallus	2
621	2	2	1.662	1.662	1.662	gi|71894931		cleavage and polyadenylation specificity factor subunit 2 [Gallus gallus]	Gallus gallus	1
210	8.03	8.03	10	10	10	gi|71894941		transcriptional repressor protein YY1 [Gallus gallus]	Gallus gallus	4
130	12.45	12.52	22.32	19.42	19.42	gi|71894995		synaptotagmin binding, cytoplasmic RNA interacting protein [Gallus gallus]	Gallus gallus	7
619	2	2	7.347	7.347	7.347	gi|71895027		eukaryotic translation initiation factor 6 [Gallus gallus]	Gallus gallus	1
250	6.76	17.96	48.28	44.56	41.64	gi|71895043		actin, aortic smooth muscle [Gallus gallus]	Gallus gallus	17
29	25.41	25.41	33.33	28.76	28.76	gi|71895083		stromal interaction molecule 1 [Gallus gallus]	Gallus gallus	16
45	22.83	22.92	63.52	60.25	59.43	gi|71895095		40S ribosomal protein S3 [Gallus gallus]	Gallus gallus	15
512	2.48	2.7	11.39	11.39	6.962	gi|71895103		40S ribosomal protein S11 [Gallus gallus]	Gallus gallus	2
39	23.72	23.79	43.79	31.74	30.21	gi|71895115		paraspeckle component 1 [Gallus gallus]	Gallus gallus	15
689	1.89	2	1.484	1.484	1.484	gi|71895165		tudor domain-containing protein 3 [Gallus gallus]	Gallus gallus	1
504	2.62	2.82	24.65	18.14	12.56	gi|71895247		vesicle-trafficking protein SEC22b precursor [Gallus gallus]	Gallus gallus	2
168	10.07	14.09	16.74	14.9	14.9	gi|71895253		ATP-dependent RNA helicase DDX3X [Gallus gallus]	Gallus gallus	8
247	6.93	6.98	29.8	29.8	29.14	gi|71895291		40S ribosomal protein S14 [Gallus gallus]	Gallus gallus	3
427	3.83	4.11	8.638	5.793	2.033	gi|71895309		E3 ubiquitin-protein ligase BRE1A [Gallus gallus]	Gallus gallus	2
675	1.96	2	2.421	2.421	2.421	gi|71895355		arginine--tRNA ligase, cytoplasmic [Gallus gallus]	Gallus gallus	1
340	4.81	4.86	7.914	7.914	7.914	gi|71895371		protein FAM98A [Gallus gallus]	Gallus gallus	4
47	22.29	22.37	36.44	29.15	25.59	gi|71895483		lysine--tRNA ligase [Gallus gallus]	Gallus gallus	12
346	4.65	4.72	16.88	11.32	3.711	gi|71895487		retinoblastoma-binding protein 5 [Gallus gallus]	Gallus gallus	2
481	2.94	3.23	4.959	4.228	0.813	gi|71895493		pre-mRNA-splicing factor ATP-dependent RNA helicase PRP16 [Gallus gallus]	Gallus gallus	1
307	5.49	5.62	27.8	27.8	19.49	gi|71895507		sin3 histone deacetylase corepressor complex component SDS3 [Gallus gallus]	Gallus gallus	4
718	1.56	1.9	11.13	6.953	1.138	gi|71895509		splicing factor 3A subunit 1 [Gallus gallus]	Gallus gallus	1
293	5.96	6.06	14.75	11.89	8.197	gi|71895537		cytoplasmic dynein 1 light intermediate chain 2 [Gallus gallus]	Gallus gallus	3
374	4.18	6.23	17.81	17.81	14.17	gi|71895543		14-3-3 protein gamma [Gallus gallus]	Gallus gallus	3
439	3.59	3.68	19.05	19.05	19.05	gi|71895559		histone H2B 8 [Gallus gallus]	Gallus gallus	2
267	6.34	6.38	9.872	7.821	5.128	gi|71895589		protein VAC14 homolog [Gallus gallus]	Gallus gallus	3
720	1.52	1.65	3.218	1.485	1.485	gi|71895637		kinesin-like protein KIF23 [Gallus gallus]	Gallus gallus	1
441	3.58	3.83	10.65	8.411	4.112	gi|71895641		EH domain-containing protein 3 [Gallus gallus]	Gallus gallus	2
35	24.45	24.49	27.88	21.3	16.56	gi|71895651		116 kDa U5 small nuclear ribonucleoprotein component [Gallus gallus]	Gallus gallus	11
71	18.12	20.03	37.42	37	34.67	gi|71895845		non-POU domain-containing octamer-binding protein [Gallus gallus]	Gallus gallus	13
188	9.09	9.2	22.06	12.48	8.499	gi|71895883		T-complex protein 1 subunit eta [Gallus gallus]	Gallus gallus	4
207	8.12	8.13	39.07	34.44	34.44	gi|71896007		actin-related protein 2/3 complex subunit 5 [Gallus gallus]	Gallus gallus	4
337	4.91	4.97	10.63	6.157	6.157	gi|71896037		lariat debranching enzyme [Gallus gallus]	Gallus gallus	3
618	2	2	2.14	2.14	2.14	gi|71896069		lipase maturation factor 2 [Gallus gallus]	Gallus gallus	1
592	2.02	2.02	4.357	2.179	2.179	gi|71896123		NADH dehydrogenase [ubiquinone] flavoprotein 1, mitochondrial [Gallus gallus]	1.02675e+06	1
46	22.5	22.62	46.45	45.86	39.94	gi|71896151		microtubule-associated protein RP/EB family member 2 [Gallus gallus]	Gallus gallus	22
15	33.76	33.76	41.76	40.35	33.91	gi|71896197		polyadenylate-binding protein 1 [Gallus gallus]	Gallus gallus	22
197	8.61	8.72	16.37	16.37	14.38	gi|71896205		isocitrate dehydrogenase [NADP], mitochondrial [Gallus gallus]	NADP	5
484	2.91	3.04	12.22	8.06	3.401	gi|71896273		cold shock domain-containing protein E1 [Gallus gallus]	Gallus gallus	3
44	22.95	23.04	31.36	26.27	19.7	gi|71896321		ATP-dependent RNA helicase DDX42 [Gallus gallus]	Gallus gallus	14
533	2.29	2.32	13.78	13.27	8.673	gi|71896335		60S ribosomal protein L19 [Gallus gallus]	Gallus gallus	1
605	2	2	3.802	3.802	3.802	gi|71896363		polypyrimidine tract-binding protein 1 [Gallus gallus]	Gallus gallus	1
192	8.72	8.78	11.81	7.902	6.63	gi|71896389		ATP-citrate synthase [Gallus gallus]	Gallus gallus	5
617	2	2	2.578	2.578	2.578	gi|71896395		probable palmitoyltransferase ZDHHC13 [Gallus gallus]	Gallus gallus	1
54	21.41	34.39	67.71	63.23	59.64	gi|71896411		tubulin beta-5 chain [Gallus gallus]	Gallus gallus	29
6	43.66	46.69	22.09	17.96	14.65	gi|71896431		filamin-B [Gallus gallus]	Gallus gallus	27
616	2	2	2.054	2.054	2.054	gi|71896527		double-strand-break repair protein rad21 homolog [Gallus gallus]	Gallus gallus	1
338	4.91	4.97	10.37	10.37	10.37	gi|71896679		phosphatidylinositol 5-phosphate 4-kinase type-2 alpha [Gallus gallus]	Gallus gallus	5
127	12.56	12.63	28.24	20.5	12.61	gi|71896681		PDZ and LIM domain protein 5 [Gallus gallus]	Gallus gallus	6
729	1.47	1.59	2.865	2.865	2.865	gi|71896753		heterogeneous nuclear ribonucleoproteins A2/B1 [Gallus gallus]	Gallus gallus	1
456	3.39	3.48	9.669	6.616	6.616	gi|71896773		GPI-anchor transamidase precursor [Gallus gallus]	Gallus gallus	2
100	15.15	15.25	34.12	33.88	31.76	gi|71896825		plasminogen activator inhibitor 1 RNA-binding protein [Gallus gallus]	Gallus gallus	15
405	4	4	13.27	13.27	13.27	gi|71896867		60S ribosomal protein L11 [Gallus gallus]	Gallus gallus	2
257	6.47	6.55	12.31	12.31	12.31	gi|71896911		LUC7-like 2 [Gallus gallus]	Gallus gallus	4
227	7.56	7.61	24.49	19.59	19.59	gi|71897035		14-3-3 protein zeta [Gallus gallus]	Gallus gallus	4
574	2.05	2.06	13.16	13.16	5.789	gi|71897051		cold-inducible RNA-binding protein [Gallus gallus]	Gallus gallus	1
51	21.94	22.06	35.79	33.05	27.23	gi|71897123		septin-9 [Gallus gallus]	Gallus gallus	12
584	2.03	2.13	7.322	4.817	1.927	gi|71897125		26S proteasome non-ATPase regulatory subunit 3 [Gallus gallus]	Gallus gallus	1
710	1.62	1.81	2.459	2.459	1.434	gi|71897195		huntingtin-interacting protein 1-related protein [Gallus gallus]	Gallus gallus	1
305	5.55	5.74	15.31	11.93	11.93	gi|71897199		protein ERGIC-53 precursor [Gallus gallus]	Gallus gallus	4
242	7.06	7.15	10.31	10.31	10.31	gi|71897215		set1/Ash2 histone methyltransferase complex subunit ASH2 [Gallus gallus]	Gallus gallus	4
281	6.03	6.03	13.82	9.368	9.368	gi|71897277		heterogeneous nuclear ribonucleoprotein K [Gallus gallus]	Gallus gallus	3
744	1.33	1.55	13.9	10.31	10.31	gi|71897353		serine/arginine-rich splicing factor 7 [Gallus gallus]	Gallus gallus	2
498	2.69	2.78	12.82	9.829	3.419	gi|71897367		caprin-1 [Gallus gallus]	Gallus gallus	2
579	2.04	2.05	21.36	11.65	11.65	gi|83745135		histone H4 [Gallus gallus]	Gallus gallus	1
30	25.29	25.3	25.57	20	15.08	gi|84105269		eukaryotic translation initiation factor 5B [Gallus gallus]	Gallus gallus	12
170	9.88	9.88	21.24	18.65	18.65	gi|86129426		SWI/SNF-related matrix-associated actin-dependent regulator of chromatin subfamily B member 1 [Gallus gallus]	Gallus gallus	5
104	14.68	14.73	24.32	21.23	18.33	gi|86129442		cleavage and polyadenylation specificity factor subunit 6 [Gallus gallus]	Gallus gallus	8
172	9.8	9.84	14.12	9.091	6.524	gi|86129512		C-1-tetrahydrofolate synthase, cytoplasmic [Gallus gallus]	Gallus gallus	5
232	7.4	7.47	23.56	21.78	19.8	gi|86129600		pre-mRNA-processing factor 19 [Gallus gallus]	Gallus gallus	7
615	2	2	7.407	7.407	7.407	gi|86515436		aquaporin 1 (Colton blood group) [Gallus gallus]	Gallus gallus	1
614	2	2	2.508	2.508	2.508	gi|90017712		beta-1,4-galactosyltransferase 7 [Gallus gallus]	Gallus gallus	1
613	2	2	8.017	8.017	8.017	gi|92110029		BRI3-binding protein precursor [Gallus gallus]	Gallus gallus	1
321	5.17	5.24	20.66	17.38	17.38	gi|94536819		WD repeat-containing protein 61 [Gallus gallus]	Gallus gallus	3
